# Supplementary material for: Prolyl-3-hydroxylase 1 is a central regulator of collagen post-translational modifications and the collagen biosynthetic network
Source: J Biol Chem. 2026 Apr 1;302(5):111422. doi: 10.1016/j.jbc.2026.111422 (PMC13133952; doi:10.1016/j.jbc.2026.111422)
Supplement: Supplemental Table S1 [file mmc2.xlsx]

## Sheet: Table S1 - Legend
Quantification of site occupancies in P3H1 KO mouse tail tendon relative to wildtype
Sheet	Title	Description	Figure in manuscript
1	X sites in GPO (3-Hyp)	Quantification results for 3-Hyp sites in GPO motif (O=4-Hyp). Statistical analysis was performed in GraphPadPrism by unpaired t-test and multiple comparisons (FDR 1.00%) using two-stage step-up (Benjamini, Krieger, and Yekutieli); *, q>0.05; **, q>0.01; ***, q>0.001; ****, q>0.0001	3
2	4-Hyp sites	4-Hyp sites for which no unambiguous MS1 spectrum was identified for the unhyroxylated site in Skyline were interpreted as 100% site occupancy. For quantification of 4-Hyp sites with less than 100% site occupancy, statistical analysis was performed by unpaired t-test and multiple comparisons (FDR 1.00%) using two-stage step-up (Benjamini, Krieger, and Yekutieli); *, q>0.05; **, q>0.01; ***, q>0.0…	4
3	GPA GPS sites	Quantification results for hydroxylated GPA and GPS motifs. Statistical analysis was performed by unpaired t-test and multiple comparisons (FDR 1.00%) using two-stage step-up (Benjamini, Krieger, and Yekutieli); *, q>0.05; **, q>0.01; ***, q>0.001; ****, q>0.0001	5
4	K-OH sites	Quantification results for hydroxylated lysines. Statistical analysis was performed by unpaired t-test and multiple comparisons (FDR 1.00%) using two-stage step-up (Benjamini, Krieger, and Yekutieli); *, q>0.05; **, q>0.01; ***, q>0.001; ****, q>0.0001	6
5	K microheterogeneity	Lysine modification microheterogeneity for lysines detected in hydroxylated and glycosylated forms.	6
For each prolyl hydroxylation site, for quantification only those peptides were included that had an unmodified counterpart. Included peptides for each quantified site are listed at the right side of each Excel sheet
For lysine modifications, all reliably identified peptides containing the respective lysine were included, as lysine glycosylation blocks digestion by Trypsin/LysC and lysine hydroxylation may affect cleavage efficiency.

## Sheet: (1) X sites in GPO (3-Hyp)
		P3H1 KO1	P3H1 KO2	P3H1 KO3	P3H1 WT1	P3H1 WT2	P3H1 WT3		mean (KO)	mean (WT)	q-value			Peptides included in analysis	mass-charge
COL1A1	P322	17.0511	14.9798	13.7511	9.61558	10.1309	9.50375		15.2607	9.75008	0.002413	**		R.GNDGAVGAAGPPGPTGPTGPPGFPGAVGAK.G [312, 341]	1280.6250++
	P415	10.1042	9.0352	8.20287	7.77936	8.61799	7.82		9.11408	8.07245	0.053829	n.s.		R.GNDGAVGAAGPPGPTGPTGPPGFPGAVGAK.G [312, 341]	854.0857+++
	P448	3.57348	2.77833	2.8513	1.80808	2.1082	1.67649		3.06771	1.86426	0.004421	**		R.GNDGAVGAAGPPGPTGPTGPPGFPGAVGAK.G [312, 341]	1288.6224++
	P544	34.9551	30.9804	32.0493	17.528	17.7804	16.9143		32.6616	17.4075	0.000243	***		R.GNDGAVGAAGPPGPTGPTGPPGFPGAVGAK.G [312, 341]	859.4174+++
	P592	0.26941	0.223446	0.222419	0.0499226	0.0610854	0.052439		0.238425	0.0544823	0.000339	***		R.GNDGAVGAAGPPGPTGPTGPPGFPGAVGAK.G [312, 341]	1296.6199++
	P679	3.30246	3.04202	2.90354	1.09496	1.17346	1.03236		3.08267	1.10026	0.000144	***		R.GNDGAVGAAGPPGPTGPTGPPGFPGAVGAK.G [312, 341]	864.7490+++
	P760	22.009	20.3162	20.1245	10.1164	11.7738	11.1649		20.8166	11.0184	0.000243	***		R.GNDGAVGAAGPPGPTGPTGPPGFPGAVGAK.G [312, 341]	1296.6199++
	P796	6.29499	6.18845	5.83653	2.09255	1.96018	2.19594		6.10666	2.08289	4.4e-05	****		R.GNDGAVGAAGPPGPTGPTGPPGFPGAVGAK.G [312, 341]	864.7490+++
	P805	1.04006	1.57285	1.31654	0.387333	0.374758	0.277706		1.30982	0.346599	0.00291	**		R.GNDGAVGAAGPPGPTGPTGPPGFPGAVGAK.G [312, 341]	1304.6173++
	P859	1.58998	1.4016	1.4335	0.528143	0.582073	0.487307		1.47503	0.532508	0.000243	***		R.GNDGAVGAAGPPGPTGPTGPPGFPGAVGAK.G [312, 341]	870.0807+++
	P874	70.0637	65.8826	67.8426	52.3371	53.9194	50.2344		67.9297	52.1636	0.000454	***		R.GPSGPQGPSGPPGPK.G [405, 419]	666.8308++
	P883	14.0574	11.8585	11.8398	3.0789	3.61648	2.88995		12.5852	3.19511	0.000243	***		R.GPSGPQGPSGPPGPK.G [405, 419]	674.8282++
	P886	22.049	19.8215	19.7115	8.43005	8.30571	7.9577		20.5273	8.23115	0.000144	***		R.GPSGPQGPSGPPGPK.G [405, 419]	674.8282++
	P1108	31.0391	29.3037	29.0841	4.29094	4.9376	4.39174		29.809	4.54009	9e-06	****		R.GPSGPQGPSGPPGPK.G [405, 419]	674.8282++
	P1153	25.0013	24.2467	28.3423	93.1431	93.358	94.1322		25.8634	93.5444	6e-06	****		R.GPSGPQGPSGPPGPK.G [405, 419]	674.8282++
COL1A2	P302	8.35744	6.48472	6.62028	4.54708	4.68519	4.59044		7.15415	4.60757	0.005046	**		R.GPSGPQGPSGPPGPK.G [405, 419]	682.8257++
	P401	1.03388	0.926358	0.821075	0.543331	0.595446	0.516587		0.927103	0.551788	0.002413	**		R.GPSGPQGPSGPPGPK.G [405, 419]	682.8257++
	P539	17.3058	14.6221	14.6457	11.739	12.8741	11.8836		15.5245	12.1655	0.008983	**		R.GPSGPQGPSGPPGPK.G [405, 419]	682.8257++
	P776	15.9654	14.2083	12.8508	14.8478	12.8339	13.0632		14.3415	13.5816	0.156919	n.s.		R.GPSGPQGPSGPPGPK.G [405, 419]	690.8231++
	P788	3.48939	2.55357	2.76314	1.41177	1.53602	1.22945		2.93537	1.39241	0.003016	**		R.GPSGPQGPSGPPGPK.G [405, 419]	690.8231++
	P803	91.6784	91.0445	90.3673	92.5545	93.8945	92.882		91.03	93.1103	0.00636	**		R.GPSGPQGPSGPPGPK.G [405, 419]	690.8231++
	P812	27.7141	25.4968	24.2782	16.1918	16.3297	15.3214		25.8297	15.9476	0.000467	***		R.GPSGPQGPSGPPGPK.G [405, 419]	690.8231++
	P815	4.2377	3.49304	2.87948	1.66537	1.61842	1.51201		3.53674	1.5986	0.003275	**		R.GPSGPQGPSGPPGPK.G [405, 419]	698.8206++
	P845	3.67722	3.01785	2.66096	1.58176	1.73864	1.44661		3.11868	1.589	0.003275	**		K.GEPGATGVQGPPGPAGEEGKR.G [438, 458] (missed 1)	982.4770++
	P908	6.5532	5.64788	5.17497	2.68745	1.82424	1.89527		5.79202	2.13565	0.001002	***		K.GEPGATGVQGPPGPAGEEGKR.G [438, 458] (missed 1)	655.3205+++
	P914	1.60127	1.27523	1.16737	0.306883	0.301074	0.24144		1.34796	0.283132	0.000765	***		K.GEPGATGVQGPPGPAGEEGKR.G [438, 458] (missed 1)	990.4745++
														K.GEPGATGVQGPPGPAGEEGKR.G [438, 458] (missed 1)	660.6521+++
														K.GEPGATGVQGPPGPAGEEGKR.G [438, 458] (missed 1)	990.4745++
														K.GEPGATGVQGPPGPAGEEGKR.G [438, 458] (missed 1)	660.6521+++
														K.GEPGATGVQGPPGPAGEEGKR.G [438, 458] (missed 1)	998.4720++
														K.GEPGATGVQGPPGPAGEEGKR.G [438, 458] (missed 1)	665.9837+++
														K.TGPPGPAGQDGRPGPAGPPGAR.G [542, 563]	672.3278+++
														K.TGPPGPAGQDGRPGPAGPPGAR.G [542, 563]	504.4977++++
														K.TGPPGPAGQDGRPGPAGPPGAR.G [542, 563]	677.6595+++
														K.TGPPGPAGQDGRPGPAGPPGAR.G [542, 563]	508.4964++++
														R.GLPGPPGAVGPAGK.D [588, 601]	595.8300++
														R.GLPGPPGAVGPAGK.D [588, 601]	603.8275++
														R.GLPGPPGAVGPAGK.D [588, 601]	611.8250++
														R.GVQGPPGPAGPR.G [675, 686]	553.2911++
														R.GVQGPPGPAGPR.G [675, 686]	561.2885++
														R.GLTGPIGPPGPAGAPGDK.G [753, 770]	795.9097++
														R.GLTGPIGPPGPAGAPGDK.G [753, 770]	803.9072++
														R.GLTGPIGPPGPAGAPGDKGEAGPSGPPGPTGAR.G [753, 785] (missed 1)	960.4809+++
														R.GLTGPIGPPGPAGAPGDKGEAGPSGPPGPTGAR.G [753, 785] (missed 1)	720.6125++++
														R.GLTGPIGPPGPAGAPGDKGEAGPSGPPGPTGAR.G [753, 785] (missed 1)	1440.2178++
														R.GLTGPIGPPGPAGAPGDKGEAGPSGPPGPTGAR.G [753, 785] (missed 1)	1448.2152++
														R.GLTGPIGPPGPAGAPGDKGEAGPSGPPGPTGAR.G [753, 785] (missed 1)	965.8126+++
														R.GLTGPIGPPGPAGAPGDKGEAGPSGPPGPTGAR.G [753, 785] (missed 1)	724.6112++++
														R.GLTGPIGPPGPAGAPGDKGEAGPSGPPGPTGAR.G [753, 785] (missed 1)	1456.2127++
														R.GLTGPIGPPGPAGAPGDKGEAGPSGPPGPTGAR.G [753, 785] (missed 1)	971.1442+++
														R.GLTGPIGPPGPAGAPGDKGEAGPSGPPGPTGAR.G [753, 785] (missed 1)	728.6100++++
														R.GLTGPIGPPGPAGAPGDK[+178]GEAGPSGPPGPTGAR.G [753, 785] (missed 1)	1025.1618+++
														R.GLTGPIGPPGPAGAPGDKGEAGPSGPPGPTGAR.G [753, 785] (missed 1)	1456.2127++
														R.GLTGPIGPPGPAGAPGDKGEAGPSGPPGPTGAR.G [753, 785] (missed 1)	971.1442+++
														R.GLTGPIGPPGPAGAPGDKGEAGPSGPPGPTGAR.G [753, 785] (missed 1)	728.6100++++
														R.GLTGPIGPPGPAGAPGDK[178]GEAGPSGPPGPTGAR.G [753, 785] (missed 1)	1030.4934+++
														R.GLTGPIGPPGPAGAPGDKGEAGPSGPPGPTGAR.G [753, 785] (missed 1)	1464.2101++
														R.GLTGPIGPPGPAGAPGDKGEAGPSGPPGPTGAR.G [753, 785] (missed 1)	976.4758+++
														R.GLTGPIGPPGPAGAPGDKGEAGPSGPPGPTGAR.G [753, 785] (missed 1)	976.4758+++
														R.GLTGPIGPPGPAGAPGDKGEAGPSGPPGPTGAR.G [753, 785] (missed 1)	732.6087++++
														R.GAPGDRGEAGPPGPAGFAGPPGADGQPGAK.G [786, 815] (missed 1)	1331.1180++
														R.GAPGDRGEAGPPGPAGFAGPPGADGQPGAK.G [786, 815] (missed 1)	887.7478+++
														R.GAPGDRGEAGPPGPAGFAGPPGADGQPGAK.G [786, 815] (missed 1)	1339.1155++
														R.GAPGDRGEAGPPGPAGFAGPPGADGQPGAK.G [786, 815] (missed 1)	893.0794+++
														R.GAPGDRGEAGPPGPAGFAGPPGADGQPGAK.G [786, 815] (missed 1)	1347.1130++
														R.GAPGDRGEAGPPGPAGFAGPPGADGQPGAK.G [786, 815] (missed 1)	898.4111+++
														R.GAPGDRGEAGPPGPAGFAGPPGADGQPGAK.G [786, 815] (missed 1)	1347.1130++
														R.GAPGDRGEAGPPGPAGFAGPPGADGQPGAK.G [786, 815] (missed 1)	898.4111+++
														R.GEAGPPGPAGFAGPPGADGQPGAK.G [792, 815]	1046.4901++
														R.GEAGPPGPAGFAGPPGADGQPGAK.G [792, 815]	697.9959+++
														R.GEAGPPGPAGFAGPPGADGQPGAK.G [792, 815]	1054.4876++
														R.GEAGPPGPAGFAGPPGADGQPGAK.G [792, 815]	703.3275+++
														R.GEAGPPGPAGFAGPPGADGQPGAK.G [792, 815]	1062.4851++
														R.GEAGPPGPAGFAGPPGADGQPGAK.G [792, 815]	708.6591+++
														R.GAAGPPGATGFPGAAGR.V [855, 871]	722.3524++
														R.GAAGPPGATGFPGAAGR.V [855, 871]	481.9040+++
														R.GAAGPPGATGFPGAAGR.V [855, 871]	730.3499++
														R.GAAGPPGATGFPGAAGR.V [855, 871]	487.2357+++
														R.VGPPGPSGNAGPPGPPGPVGK.E [872, 892]	920.9630++
														R.VGPPGPSGNAGPPGPPGPVGK.E [872, 892]	928.9605++
														R.VGPPGPSGNAGPPGPPGPVGK.E [872, 892]	928.9605++
														R.VGPPGPSGNAGPPGPPGPVGK.E [872, 892]	936.9580++
														R.VGPPGPSGNAGPPGPPGPVGK.E [872, 892]	936.9580++
														R.VGPPGPSGNAGPPGPPGPVGK.E [872, 892]	944.9554++
														R.GFSGLQGPPGSPGSPGEQGPSGASGPAGPR.G [1101, 1130]	1332.1259++
														R.GFSGLQGPPGSPGSPGEQGPSGASGPAGPR.G [1101, 1130]	888.4197+++
														R.GFSGLQGPPGSPGSPGEQGPSGASGPAGPR.G [1101, 1130]	1340.1233++
														R.GFSGLQGPPGSPGSPGEQGPSGASGPAGPR.G [1101, 1130]	893.7513+++
														R.GFSGLQGPPGSPGSPGEQGPSGASGPAGPR.G [1101, 1130]	1340.1233++
														R.GFSGLQGPPGSPGSPGEQGPSGASGPAGPR.G [1101, 1130]	893.7513+++
														R.GFSGLQGPPGSPGSPGEQGPSGASGPAGPR.G [1101, 1130]	1348.1208++
														R.GFSGLQGPPGSPGSPGEQGPSGASGPAGPR.G [1101, 1130]	899.0829+++
														R.GFSGLQGPPGSPGSPGEQGPSGASGPAGPR.G [1101, 1130]	1356.1182++
														R.GFSGLQGPPGSPGSPGEQGPSGASGPAGPR.G [1101, 1130]	904.4146+++
														DGLNGLPGPIGPPGPR	773.4046++
														DGLNGLPGPIGPPGPR	515.9388+++
														DGLNGLPGPIGPPGPR	781.4021++
														DGLNGLPGPIGPPGPR	521.2705+++
														R.GEVGLPGLSGPVGPPGNPGTNGLTGAK.G [289, 315]	1224.6219++
														R.GEVGLPGLSGPVGPPGNPGTNGLTGAK.G [289, 315]	816.7504+++
														R.GEVGLPGLSGPVGPPGNPGTNGLTGAK.G [289, 315]	1232.6194++
														R.GEVGLPGLSGPVGPPGNPGTNGLTGAK.G [289, 315]	822.0820+++
														R.GEVGLPGLSGPVGPPGNPGTNGLTGAK.G [289, 315]	1232.6194++
														R.GEVGLPGLSGPVGPPGNPGTNGLTGAK.G [289, 315]	822.0820+++
														R.GEVGLPGLSGPVGPPGNPGTNGLTGAK.G [289, 315]	1240.6168++
														R.GEVGLPGLSGPVGPPGNPGTNGLTGAK.G [289, 315]	827.4136+++
														R.GSPGEAGSAGPAGPPGLR.G [387, 405]	775.8815++
														R.GSPGEAGSAGPAGPPGLR.G [388, 405]	783.8790++
														R.GSPGEAGSAGPAGPPGLR.G [388, 405]	791.8764++
														R.GSPGEAGSAGPAGPPGLR.G [388, 405]	791.8764++
														R.GSPGEAGSAGPAGPPGLR.G [388, 405]	799.8739++
														K.RGSPGEAGSAGPAGPPGLR.G [387, 405] (missed 1)	569.6238+++
														K.RGSPGEAGSAGPAGPPGLR.G [387, 405] (missed 1)	574.9554+++
														K.RGSPGEAGSAGPAGPPGLR.G [387, 405] (missed 1)	580.2871+++
														K.RGSPGEAGSAGPAGPPGLR.G [387, 405] (missed 1)	580.2871+++
														R.GAPGPDGNNGAQGPPGPQGVQGGK.G [526, 549]	1073.4990++
														R.GAPGPDGNNGAQGPPGPQGVQGGK.G [526, 549]	716.0018+++
														R.GAPGPDGNNGAQGPPGPQGVQGGK.G [526, 549]	1081.4965++
														R.GAPGPDGNNGAQGPPGPQGVQGGK.G [526, 549]	721.3334+++
														K.GENGIVGPTGSVGAAGPSGPNGPPGPVGSR.G [754, 783]	1308.1441++
														K.GENGIVGPTGSVGAAGPSGPNGPPGPVGSR.G [754, 783]	872.4318+++
														K.GENGIVGPTGSVGAAGPSGPNGPPGPVGSR.G [754, 783]	877.7634+++
														K.GENGIVGPTGSVGAAGPSGPNGPPGPVGSR.G [754, 783]	1316.1415++
														K.GENGIVGPTGSVGAAGPSGPNGPPGPVGSR.G [754, 783]	877.7634+++
														R.GDGGPPGMTGFPGAAGR.T [784, 800]	759.3437++
														R.GDGGPPGMTGFPGAAGR.T [784, 800]	767.3412++
														R.GDGGPPGMTGFPGAAGR.T [784, 800]	775.3386++
														R.TGPPGPSGIAGPPGPPGAAGK.E [801, 821]	894.4498++
														R.TGPPGPSGIAGPPGPPGAAGK.E [801, 821]	902.4472++
														R.TGPPGPSGIAGPPGPPGAAGK.E [801, 821]	910.4447++
														R.TGPPGPSGIAGPPGPPGAAGK.E [801, 821]	918.4421++
														R.TGETGASGPPGFVGEK.G [837, 852]	745.8597++
														R.TGETGASGPPGFVGEK.G [837, 852]	753.8572++
														R.TGETGASGPPGFVGEK.G [837, 852]	761.8546++
														R.TGETGASGPPGFVGEK.G [837, 852]	761.8546++
														R.GLPGIAGALGEPGPLGISGPPGAR.G [889, 912]	1072.0789++
														R.GLPGIAGALGEPGPLGISGPPGAR.G [889, 912]	715.0550+++
														R.GLPGIAGALGEPGPLGISGPPGAR.G [889, 912]	1080.0764++
														R.GLPGIAGALGEPGPLGISGPPGAR.G [889, 912]	720.3867+++
														R.GLPGIAGALGEPGPLGISGPPGAR.G [889, 912]	1080.0764++
														R.GLPGIAGALGEPGPLGISGPPGAR.G [889, 912]	720.3867+++
														R.GLPGIAGALGEPGPLGISGPPGAR.G [889, 912]	1088.0739++
														R.GLPGIAGALGEPGPLGISGPPGAR.G [889, 912]	725.7183+++
														R.GPPGAVGSPGVNGAPGEAGR.D [913, 932]	860.4241++
														R.GPPGAVGSPGVNGAPGEAGR.D [913, 932]	868.4215++
														R.GPPGAVGSPGVNGAPGEAGR.D [913, 932]	579.2835+++
														R.GPPGAVGSPGVNGAPGEAGR.D [913, 932]	868.4215++
														R.GPPGAVGSPGVNGAPGEAGR.D [913, 932]	876.4190++
														R.GPPGAVGSPGVNGAPGEAGR.D [913, 932]	584.6151+++
														R.GPPGAVGSPGVNGAPGEAGR.D [913, 932]	884.4165++
														R.GPPGAVGSPGVNGAPGEAGR.D [913, 932]	589.9467+++

## Sheet: (2) 4-Hyp sites 
		P3H1 KO1	P3H1 KO2	P3H1 KO3	P3H1 WT1	P3H1 WT2	P3H1 WT3		mean (KO)	mean (WT)	q-value			Peptides included in analysis	mass-charge
COL1A1	P167	13.8447	16.479	13.7068	6.384	6.76559	7.51985		14.6768	6.88981	0.001074	**		K.SAGVSVPGPMGPSGPR.G [161, 176]	726.8668++
	P278	6.8919	8.35148	7.36627	9.84876	9.75761	10.8373		7.53655	10.1479	0.004904	**		K.SAGVSVPGPMGPSGPR.G [160, 175]	734.8643++
	P281	99.429	99.4458	99.3797	99.2353	99.3857	99.2688		99.4182	99.2966	0.061891	n.s.		K.GDAGPAGPKGEPGSPGENGAPGQMGPR.G [267, 293] (missed 1)	821.0435+++
	P287	100	100	100	100	100	100		100	100				K.GDAGPAGPKGEPGSPGENGAPGQMGPR.G [267, 293] (missed 1)	826.3752+++
	P323	99.4467	99.4297	99.501	99.1561	99.1395	99.0565		99.4591	99.1174	0.001994	**		K.GDAGPAGPK(GalGlu)GEPGSPGENGAPGQMGPR.G [267, 293] (missed 1)	939.7420+++
	P332	100	100	100	100	100	100		100	100				K.GDAGPAGPK(Gal)GEPGSPGENGAPGQMGPR.G [[267, 293] (missed 1)	885.7244+++
	P335	99.1185	99.2445	98.9129	98.3069	98.6013	98.4726		99.0919	98.4603	0.004571	**		K.GDAGPAGPKGEPGSPGENGAPGQMGPR.G [267, 293] (missed 1)	1247.0566++
	P362	97.1439	97.5091	96.7262	96.8655	96.5779	96.9326		97.1264	96.792	0.113291	n.s.		K.GDAGPAGPKGEPGSPGENGAPGQMGPR.G [267, 293] (missed 1)	831.7068+++
	P365	100	100	100	100	100	100		100	100				K.GDAGPAGPKGEPGSPGENGAPGQMGPR.G [267, 293] (missed 1)	1247.0566++
	P377	100	100	100	100	100	100		100	100				K.GDAGPAGPKGEPGSPGENGAPGQMGPR.G [267, 293] (missed 1)	831.7068+++
	P383	100	100	100	100	100	100		100	100				GNDGAVGAAGPPGPTGPTGPPGFPGAVGAK	1280.6250++
	P416	100	100	100	100	100	100		100	100				GNDGAVGAAGPPGPTGPTGPPGFPGAVGAK	854.0857+++
	P440	40.1211	42.2835	40.6651	32.8642	32.392	33.7097		41.0232	32.9887	0.000604	***		GNDGAVGAAGPPGPTGPTGPPGFPGAVGAK	1288.6224++
	P449	100	100	100	100	100	100		100	100				R.GNDGAVGAAGPPGPTGPTGPPGFPGAVGAK.G [312, 341]	1280.6250++
	P464	52.8685	55.2919	51.6667	40.3494	41.1745	42.9469		53.2757	41.4903	0.000752	***		R.GNDGAVGAAGPPGPTGPTGPPGFPGAVGAK.G [312, 341]	854.0857+++
	P470	100	100	100	100	100	100		100	100				R.GNDGAVGAAGPPGPTGPTGPPGFPGAVGAK.G [312, 341]	1288.6224++
	P473	99.8364	99.909	99.7987	99.7464	99.8067	99.7221		99.848	99.7584	0.040881	*		R.GNDGAVGAAGPPGPTGPTGPPGFPGAVGAK.G [312, 341]	859.4174+++
	P485	100	100	100	100	100	100		100	100				R.GNDGAVGAAGPPGPTGPTGPPGFPGAVGAK.G [312, 341]	1296.6199++
	P503	100	100	100	100	100	100		100	100				R.GNDGAVGAAGPPGPTGPTGPPGFPGAVGAK.G [312, 341]	864.7490+++
	P512	96.5925	97.2565	96.096	91.7882	90.1739	91.5624		96.6483	91.1748	0.000752	***		R.GNDGAVGAAGPPGPTGPTGPPGFPGAVGAK.G [312, 341]	1296.6199++
	P518	100	100	100	100	100	100		100	100				R.GNDGAVGAAGPPGPTGPTGPPGFPGAVGAK.G [312, 341]	864.7490+++
	P524	100	100	100	100	100	100		100	100				R.GNDGAVGAAGPPGPTGPTGPPGFPGAVGAK.G [312, 341]	1304.6173++
	P533	100	100	100	100	100	100		100	100				R.GNDGAVGAAGPPGPTGPTGPPGFPGAVGAK.G [312, 341]	870.0807+++
	P536	99.4046	99.6064	99.3939	98.2066	98.0133	98.2193		99.4683	98.1464	0.000251	***		R.GEPGPPGPAGAAGPAGNPGADGQPGAK.G [360, 386]	1150.5305++
	P545	100	100	100	100	100	100		100	100				R.GEPGPPGPAGAAGPAGNPGADGQPGAK.G [360, 386]	767.3561+++
	P554	100	100	100	100	100	100		100	100				R.GEPGPPGPAGAAGPAGNPGADGQPGAK.G [360, 386]	1158.5280++
	P560	100	100	100	100	100	100		100	100				R.GEPGPPGPAGAAGPAGNPGADGQPGAK.G [360, 386]	772.6878+++
	P572	95.8899	97.3643	96.7175	98.3041	98.1758	98.1847		96.6572	98.2215	0.010564	*		R.GEPGPPGPAGAAGPAGNPGADGQPGAK.G [360, 386]	1166.5254++
	P581	79.566	80.3616	79.7888	41.1962	42.5711	44.2642		79.9055	42.6771	2.8e-05	****		R.GEPGPPGPAGAAGPAGNPGADGQPGAK.G [360, 386]	778.0194+++
	P590	100	100	100	100	100	100		100	100				R.GEPGPPGPAGAAGPAGNPGADGQPGAK.G [360, 386]	1166.5254++
	P593	99.2156	99.5083	99.2867	96.2676	96.1902	96.4331		99.3369	96.2969	3.5e-05	****		R.GEPGPPGPAGAAGPAGNPGADGQPGAK.G [360, 386]	778.0194+++
	P680	100	100	100	100	100	100		100	100				R.GEPGPPGPAGAAGPAGNPGADGQPGAK.G [360, 386]	1174.5229++
	P728	100	100	100	100	100	100		100	100				R.GEPGPPGPAGAAGPAGNPGADGQPGAK.G [360, 386]	783.3510+++
	P746	100	100	100	100	100	100		100	100				R.GPSGPQGPSGPPGPK.G [405, 419]	666.8308++
	P761	100	100	100	100	100	100		100	100				R.GPSGPQGPSGPPGPK.G [405, 419]	674.8282++
	P767	90.0697	92.5171	90.2199	80.5851	78.0178	81.9304		90.9356	80.1778	0.00113	**		R.GPSGPQGPSGPPGPK.G [405, 419]	674.8282++
	P779	100	100	100	100	100	100		100	100				R.GPSGPQGPSGPPGPK.G [405, 419]	674.8282++
	P788	98.079	98.5562	98.2295	94.695	92.5709	93.8201		98.2882	93.6953	0.001238	**		R.GPSGPQGPSGPPGPK.G [405, 419]	674.8282++
	P797	100	100	100	100	100	100		100	100				R.GPSGPQGPSGPPGPK.G [405, 419]	682.8257++
	P806	100	100	100	100	100	100		100	100				R.GPSGPQGPSGPPGPK.G [405, 419]	682.8257++
	P860	100	100	100	100	100	100		100	100				R.GPSGPQGPSGPPGPK.G [405, 419]	682.8257++
	P866	100	100	100	100	100	100		100	100				R.GPSGPQGPSGPPGPK.G [405, 419]	690.8231++
	P875	100	100	100	100	100	100		100	100				R.GPSGPQGPSGPPGPK.G [405, 419]	690.8231++
	P884	100	100	100	100	100	100		100	100				R.GPSGPQGPSGPPGPK.G [405, 419]	690.8231++
	P887	100	100	100	100	100	100		100	100				R.GPSGPQGPSGPPGPK.G [405, 419]	690.8231++
	P1007	100	100	100	100	100	100		100	100				R.GPSGPQGPSGPPGPK.G [405, 419]	698.8206++
	P1013	100	100	100	100	100	100		100	100				K.GEPGATGVQGPPGPAGEEGK.R [438, 457]	904.4265++
	P1019	100	100	100	100	100	100		100	100				K.GEPGATGVQGPPGPAGEEGK.R [438, 457]	603.2867+++
	P1109	99.5911	99.6022	99.3831	94.7233	93.3001	93.1873		99.5255	93.7369	0.000437	***		K.GEPGATGVQGPPGPAGEEGK.R [438, 457]	912.4239++
	P1112	97.4751	97.9804	97.6847	87.5831	87.0498	86.6188		97.7134	87.0839	3.1e-05	****		K.GEPGATGVQGPPGPAGEEGK.R [438, 457]	608.6184+++
	P1115	93.485	94.6845	93.5073	65.1527	61.4546	64.9032		93.8923	63.8368	5.4e-05	****		K.GEPGATGVQGPPGPAGEEGKR.G [438, 458] (missed 1)	982.4770++
	P1154	100	100	100	100	100	100		100	100				K.GEPGATGVQGPPGPAGEEGKR.G [438, 458] (missed 1)	655.3205+++
COL1A2	P177	98.7073	99.0634	98.7398	98.1506	97.8654	98.1315		98.8368	98.0492	0.004571	**		K.GEPGATGVQGPPGPAGEEGKR.G [438, 458] (missed 1)	491.7422++++
	P174	100	100	100	100	100	100		100	100				K.GEPGATGVQGPPGPAGEEGKR.G [438, 458] (missed 1)	990.4745++
	P180	100	100	100	100	100	100		100	100				K.GEPGATGVQGPPGPAGEEGKR.G [438, 458] (missed 1)	660.6521+++
	P207	13.3439	14.5092	13.5794	9.04594	8.57501	10.2102		13.8109	9.27706	0.001179	**		K.GEPGATGVQGPPGPAGEEGKR.G [438, 458] (missed 1)	495.7409++++
	P198	100	100	100	100	100	100		100	100				K.GEPGATGVQGPPGPAGEEGKR.G [438, 458] (missed 1)	990.4745++
	P210	100	100	100	100	100	100		100	100				K.GEPGATGVQGPPGPAGEEGKR.G [438, 458] (missed 1)	660.6521+++
	P216	100	100	100	100	100	100		100	100				K.GEPGATGVQGPPGPAGEEGKR.G [438, 458] (missed 1)	998.4720++
	P279	98.1816	98.0953	97.761	97.9	97.2682	98.2829		98.0126	97.817	0.205433	n.s.		K.GEPGATGVQGPPGPAGEEGKR.G [438, 458] (missed 1)	665.9837+++
	P294	100	100	100	100	100	100		100	100				R.GARGEPGPSGLPGPPGER.G [459, 476] (missed 1)	860.4241++
	P303	100	100	100	100	100	100		100	100				R.GARGEPGPSGLPGPPGER.G [459, 476] (missed 1)	868.4215++
	P306	100	100	100	100	100	100		100	100				R.GEPGPSGLPGPPGER.G [462, 476]	718.3442++
	P354	71.1027	72.4493	71.9324	63.8237	64.7247	68.9855		71.8281	65.8446	0.010564	*		R.GEPGPSGLPGPPGER.G [462, 476]	479.2319+++
	P390	95.0026	95.6618	95.2453	88.6346	87.9002	89.0309		95.3033	88.5219	0.000119	***		R.GEPGPSGLPGPPGER.G [462, 476]	726.3417++
	P402	100	100	100	100	100	100		100	100				R.GEPGPSGLPGPPGER.G [462, 476]	484.5636+++
	P540	100	100	100	100	100	100		100	100				R.GEPGPSGLPGPPGER.G [462, 476]	726.3417++
	P600	73.0296	76.1873	71.8995	64.6555	62.1833	66.1357		73.7055	64.3248	0.003359	**		R.GEPGPSGLPGPPGER.G [462, 476]	484.5636+++
	P777	100	100	100	100	100	100		100	100				R.GEPGPSGLPGPPGER.G [462, 476]	710.3468++
	P789	97.0918	97.3037	96.7646	96.0623	95.6	96.6928		97.0534	96.1184	0.02333	*		R.GEPGPSGLPGPPGER.G [462, 476]	718.3442++
	P795	100	100	100	100	100	100		100	100				R.GEPGPSGLPGPPGER.G [462, 476]	726.3417++
	P804	100	100	100	100	100	100		100	100				R.GEPGPSGLPGPPGER.G [462, 476]	726.3417++
	P813	100	100	100	100	100	100		100	100				R.GFPGADGVAGPK.G [483, 494]	544.7722++
	P816	100	100	100	100	100	100		100	100				R.GFPGADGVAGPK.G [483, 494]	552.7696++
	P846	99.8584	99.8744	99.8326	99.8156	99.6711	99.7217		99.8551	99.7361	0.020526	*		R.GFPGADGVAGPKGPSGER.G [483, 500] (missed 1)	836.4079++
	P891	100	100	100	100	100	100		100	100				R.GFPGADGVAGPKGPSGER.G [483, 500] (missed 1)	557.9410+++
	P900	11.8635	11.6057	10.2447	5.2204	4.32946	5.75334		11.238	5.10107	0.000752	***		R.GFPGADGVAGPKGPSGER.G [483, 500] (missed 1)	844.4054++
	P909	100	100	100	100	100	100		100	100				R.GFPGADGVAGPKGPSGER.G [483, 500] (missed 1)	563.2727+++
	P915	89.7805	88.323	88.7846	82.3386	82.0448	83.5925		88.9627	82.6586	0.000752	***		R.GGPGSRGFPGADGVAGPKGPSGER.G [477, 500] (missed 2)	733.6894+++
	P921	98.0673	97.9755	98.1376	98.6047	98.8374	98.3469		98.0601	98.5963	0.012775	*		R.GGPGSRGFPGADGVAGPKGPSGER.G [477, 500] (missed 2)	550.5189++++
	P927	99.7738	99.7925	99.6971	99.3432	99.2965	99.477		99.7545	99.3722	0.003359	**		R.GAPGPAGPKGSPGEAGRPGEAGLPGAK.G [501, 527] (missed 1)	802.0666+++
	P942	100	100	100	100	100	100		100	100				R.GAPGPAGPKGSPGEAGRPGEAGLPGAK.G [501, 527] (missed 1)	601.8017++++
	P987	38.4463	42.5534	38.932	23.8856	19.3	23.2607		39.9772	22.1488	0.000752	***		R.GAPGPAGPKGSPGEAGRPGEAGLPGAK.G [501, 527] (missed 1)	802.0666+++
	P1017	14.0456	15.4326	14.4357	3.81105	3.22868	4.17973		14.6379	3.73982	6.8e-05	****		R.GAPGPAGPKGSPGEAGRPGEAGLPGAK.G [501, 527] (missed 1)	601.8017++++
														R.GAPGPAGPKGSPGEAGRPGEAGLPGAK.G [501, 527] (missed 1)	1210.5937++
														R.GAPGPAGPKGSPGEAGRPGEAGLPGAK.G [501, 527] (missed 1)	807.3982+++
														R.GAPGPAGPKGSPGEAGRPGEAGLPGAK.G [501, 527] (missed 1)	605.8005++++
														R.GAPGPAGPK(Gal)GSPGEAGRPGEAGLPGAK.G [501, 527] (missed 1)	646.3137++++
														R.GAPGPAGPKGSPGEAGRPGEAGLPGAK.G [501, 527] (missed 1)	812.7298+++
														R.GAPGPAGPKGSPGEAGRPGEAGLPGAK.G [501, 527] (missed 1)	609.7992++++
														R.GAPGPAGPKGSPGEAGRPGEAGLPGAK.G [501, 527] (missed 1)	802.0666+++
														R.GAPGPAGPKGSPGEAGRPGEAGLPGAK.G [501, 527] (missed 1)	601.8017++++
														R.GAPGPAGPKGSPGEAGRPGEAGLPGAK.G [501, 527] (missed 1)	802.0666+++
														R.GAPGPAGPKGSPGEAGRPGEAGLPGAK.G [501, 527] (missed 1)	601.8017++++
														R.GAPGPAGPKGSPGEAGRPGEAGLPGAK.G [501, 527] (missed 1)	807.3982+++
														R.GAPGPAGPKGSPGEAGRPGEAGLPGAK.G [501, 527] (missed 1)	605.8005++++
														R.GAPGPAGPKGSPGEAGRPGEAGLPGAK.G [501, 527] (missed 1)	812.7298+++
														R.GAPGPAGPKGSPGEAGRPGEAGLPGAK.G [501, 527] (missed 1)	609.7992++++
														K.GSPGEAGRPGEAGLPGAK.G [510, 527]	820.4054++
														K.GSPGEAGRPGEAGLPGAK.G [510, 527]	547.2727+++
														K.GSPGEAGRPGEAGLPGAK.G [510, 527]	828.4028++
														K.GSPGEAGRPGEAGLPGAK.G [510, 527]	552.6043+++
														K.GSPGEAGRPGEAGLPGAK.G [510, 527]	836.4003++
														K.GSPGEAGRPGEAGLPGAK.G [510, 527]	557.9359+++
														K.GLTGSPGSPGPDGK.T [528, 541]	621.8017++
														K.GLTGSPGSPGPDGK.T [528, 541]	629.7991++
														K.TGPPGPAGQDGRPGPAGPPGAR.G [542, 563]	1007.9881++
														K.TGPPGPAGQDGRPGPAGPPGAR.G [542, 563]	672.3278+++
														K.TGPPGPAGQDGRPGPAGPPGAR.G [542, 563]	504.4977++++
														K.TGPPGPAGQDGRPGPAGPPGAR.G [542, 563]	677.6595+++
														K.TGPPGPAGQDGRPGPAGPPGAR.G [542, 563]	508.4964++++
														R.GQAGVMGFPGPK.G [564, 575]	581.2897++
														R.GQAGVMGFPGPK.G [564, 575]	589.2871++
														R.GQAGVMGFPGPK.G [564, 575]	589.2871++
														R.GQAGVMGFPGPK.G [564, 575]	589.2871++
														R.GQAGVMGFPGPK.G [564, 575]	597.2846++
														R.GQAGVMGFPGPKGTAGEPGK.A [564, 583] (missed 1)	937.9569++
														R.GQAGVMGFPGPKGTAGEPGK.A [564, 583] (missed 1)	625.6404+++
														R.GQAGVMGFPGPK(Gal)GTAGEPGK.A [564, 583] (missed 1)	679.6580+++
														R.GQAGVMGFPGPKGTAGEPGK.A [564, 583] (missed 1)	945.9544++
														R.GQAGVMGFPGPKGTAGEPGK.A [564, 583] (missed 1)	630.9720+++
														R.GQAGVMGFPGPK(Gal)GTAGEPGK.A [564, 583] (missed 1)	684.9896+++
														R.GQAGVMGFPGPKGTAGEPGKAGER.G [564, 587] (missed 2)	758.0428+++
														R.GQAGVMGFPGPKGTAGEPGKAGER.G [564, 587] (missed 2)	568.7839++++
														R.GQAGVMGFPGPKGTAGEPGKAGER.G [564, 587] (missed 2)	768.7061+++
														R.GQAGVMGFPGPKGTAGEPGKAGER.G [564, 587] (missed 2)	576.7814++++
														R.GLPGPPGAVGPAGK.D [588, 601]	595.8300++
														R.GLPGPPGAVGPAGK.D [588, 601]	603.8275++
														R.GLPGPPGAVGPAGK.D [588, 601]	611.8250++
														R.GVQGPPGPAGPR.G [675, 686]	553.2911++
														R.GVQGPPGPAGPR.G [675, 686]	369.1965+++
														R.GVQGPPGPAGPR.G [675, 686]	561.2885++
														R.GAAGLPGPKGDRGDAGPK.G [723, 740] (missed 2)	818.9237++
														R.GAAGLPGPKGDRGDAGPK.G [723, 740] (missed 2)	546.2849+++
														R.GAAGLPGPKGDRGDAGPK.G [723, 740] (missed 2)	409.9655++++
														R.GAAGLPGPKGDRGDAGPK.G [723, 740] (missed 2)	826.9212++
														R.GAAGLPGPKGDRGDAGPK.G [723, 740] (missed 2)	551.6165+++
														R.GAAGLPGPKGDRGDAGPK.G [723, 740] (missed 2)	413.9642++++
														R.GAAGLPGPK[Gal]GDRGDAGPK.G [723, 740] (missed 2)	907.9476++
														R.GAAGLPGPK[Gal]GDRGDAGPK.G [723, 740] (missed 2)	605.6341+++
														R.GAAGLPGPK[Gal]GDRGDAGPK.G [723, 740] (missed 2)	454.4774++++
														R.GAAGLPGPKGDRGDAGPK.G [723, 740] (missed 2)	834.9186++
														R.GAAGLPGPKGDRGDAGPK.G [723, 740] (missed 2)	556.9482+++
														R.GAAGLPGPKGDRGDAGPK.G [723, 740] (missed 2)	417.9630++++
														R.GAAGLPGPK[Gal]GDRGDAGPK.G [723, 740] (missed 2)	610.9658+++
														R.GAAGLPGPKGDRGDAGPKGADGSPGK.D [723, 748] (missed 3)	585.2900++++
														R.GAAGLPGPKGDRGDAGPKGADGSPGK.D [723, 748] (missed 3)	785.3826+++
														R.GAAGLPGPK[Gal]GDRGDAGPKGADGSPGK.D [723, 748] (missed 3)	839.4002+++
														R.GAAGLPGPK[Gal]GDRGDAGPKGADGSPGK.D [723, 748] (missed 3)	629.8019++++
														R.GAAGLPGPKGDRGDAGPKGADGSPGKDGAR.G [723, 752] (missed 4)	907.7815+++
														R.GAAGLPGPKGDRGDAGPKGADGSPGKDGAR.G [723, 752] (missed 4)	545.0718; +5
														R.GAAGLPGPKGDRGDAGPKGADGSPGKDGAR.G [723, 752] (missed 4)	454.3944; +6
														R.GAAGLPGPKGDRGDAGPKGADGSPGKDGAR.G [723, 752] (missed 4)	457.0602; +6
														R.GAAGLPGPKGDRGDAGPKGADGSPGKDGAR.G [723, 752] (missed 4)	918.4448+++
														R.GAAGLPGPKGDRGDAGPKGADGSPGKDGAR.G [723, 752] (missed 4)	689.0854++++
														R.GAAGLPGPKGDRGDAGPKGADGSPGKDGAR.G [723, 752] (missed 4)	551.4698; +5
														R.GAAGLPGPKGDRGDAGPKGADGSPGKDGAR.G [723, 752] (missed 4)	459.7260; +6
														R.GAAGLPGPK[Gal]GDRGDAGPKGADGSPGKDGAR.G [723, 752] (missed 4)	729.5986++++
														K.GDRGDAGPKGADGSPGKDGAR.G [732, 752] (missed 3)	652.9755+++
														K.GDRGDAGPKGADGSPGKDGAR.G [732, 752] (missed 3)	658.3071+++
														K.GDRGDAGPKGADGSPGKDGAR.G [732, 752] (missed 3)	395.3872; +5
														R.GLTGPIGPPGPAGAPGDK.G [753, 770]	795.9097++
														R.GLTGPIGPPGPAGAPGDK.G [753, 770]	530.9423+++
														R.GLTGPIGPPGPAGAPGDK.G [753, 770]	803.9072++
														R.GLTGPIGPPGPAGAPGDKGEAGPSGPPGPTGAR.G [753, 785] (missed 1)	960.4809+++
														R.GLTGPIGPPGPAGAPGDKGEAGPSGPPGPTGAR.G [753, 785] (missed 1)	720.6125++++
														R.GLTGPIGPPGPAGAPGDKGEAGPSGPPGPTGAR.G [753, 785] (missed 1)	1440.2178++
														R.GLTGPIGPPGPAGAPGDKGEAGPSGPPGPTGAR.G [753, 785] (missed 1)	1448.2152++
														R.GLTGPIGPPGPAGAPGDKGEAGPSGPPGPTGAR.G [753, 785] (missed 1)	965.8126+++
														R.GLTGPIGPPGPAGAPGDKGEAGPSGPPGPTGAR.G [753, 785] (missed 1)	724.6112++++
														R.GLTGPIGPPGPAGAPGDKGEAGPSGPPGPTGAR.G [753, 785] (missed 1)	1456.2127++
														R.GLTGPIGPPGPAGAPGDKGEAGPSGPPGPTGAR.G [753, 785] (missed 1)	971.1442+++
														R.GLTGPIGPPGPAGAPGDKGEAGPSGPPGPTGAR.G [753, 785] (missed 1)	728.6100++++
														R.GLTGPIGPPGPAGAPGDK[Gal]GEAGPSGPPGPTGAR.G [753, 785] (missed 1)	1025.1618+++
														R.GLTGPIGPPGPAGAPGDKGEAGPSGPPGPTGAR.G [753, 785] (missed 1)	1456.2127++
														R.GLTGPIGPPGPAGAPGDKGEAGPSGPPGPTGAR.G [753, 785] (missed 1)	971.1442+++
														R.GLTGPIGPPGPAGAPGDKGEAGPSGPPGPTGAR.G [753, 785] (missed 1)	728.6100++++
														R.GLTGPIGPPGPAGAPGDK[Gal]GEAGPSGPPGPTGAR.G [753, 785] (missed 1)	1030.4934+++
														R.GLTGPIGPPGPAGAPGDKGEAGPSGPPGPTGAR.G [753, 785] (missed 1)	1464.2101++
														R.GLTGPIGPPGPAGAPGDKGEAGPSGPPGPTGAR.G [753, 785] (missed 1)	976.4758+++
														R.GLTGPIGPPGPAGAPGDKGEAGPSGPPGPTGAR.G [753, 785] (missed 1)	976.4758+++
														R.GLTGPIGPPGPAGAPGDKGEAGPSGPPGPTGAR.G [753, 785] (missed 1)	732.6087++++
														R.GLTGPIGPPGPAGAPGDK[Gal]GEAGPSGPPGPTGAR.G [753, 785] (missed 1)	1019.8302+++
														R.GLTGPIGPPGPAGAPGDK[GalGlu]GEAGPSGPPGPTGAR.G [753, 785] (missed 1)	1456.2127++
														R.GLTGPIGPPGPAGAPGDK[GalGlu]GEAGPSGPPGPTGAR.G [753, 785] (missed 1)	971.1442+++
														R.GLTGPIGPPGPAGAPGDKGEAGPSGPPGPTGAR.G [753, 785] (missed 1)	960.4809+++
														R.GLTGPIGPPGPAGAPGDKGEAGPSGPPGPTGAR.G [753, 785] (missed 1)	720.6125++++
														R.GLTGPIGPPGPAGAPGDKGEAGPSGPPGPTGAR.G [753, 785] (missed 1)	1440.2178++
														R.GLTGPIGPPGPAGAPGDKGEAGPSGPPGPTGAR.G [753, 785] (missed 1)	1448.2152++
														R.GLTGPIGPPGPAGAPGDKGEAGPSGPPGPTGAR.G [753, 785] (missed 1)	965.8126+++
														R.GLTGPIGPPGPAGAPGDKGEAGPSGPPGPTGAR.G [753, 785] (missed 1)	724.6112++++
														R.GLTGPIGPPGPAGAPGDKGEAGPSGPPGPTGAR.G [753, 785] (missed 1)	1456.2127++
														R.GLTGPIGPPGPAGAPGDKGEAGPSGPPGPTGAR.G [753, 785] (missed 1)	971.1442+++
														R.GLTGPIGPPGPAGAPGDKGEAGPSGPPGPTGAR.G [753, 785] (missed 1)	728.6100++++
														R.GLTGPIGPPGPAGAPGDK[Gal]GEAGPSGPPGPTGAR.G [753, 785] (missed 1)	1025.1618+++
														R.GLTGPIGPPGPAGAPGDK[Gal]GEAGPSGPPGPTGAR.G [753, 785] (missed 1)	1019.8302+++
														R.GLTGPIGPPGPAGAPGDK.G [753, 770]	795.9097++
														R.GLTGPIGPPGPAGAPGDK.G [753, 770]	803.9072++
														R.GLTGPIGPPGPAGAPGDKGEAGPSGPPGPTGAR.G [753, 785] (missed 1)	960.4809+++
														R.GLTGPIGPPGPAGAPGDKGEAGPSGPPGPTGAR.G [753, 785] (missed 1)	720.6125++++
														R.GLTGPIGPPGPAGAPGDKGEAGPSGPPGPTGAR.G [753, 785] (missed 1)	1440.2178++
														R.GLTGPIGPPGPAGAPGDKGEAGPSGPPGPTGAR.G [753, 785] (missed 1)	1448.2152++
														R.GLTGPIGPPGPAGAPGDKGEAGPSGPPGPTGAR.G [753, 785] (missed 1)	965.8126+++
														R.GLTGPIGPPGPAGAPGDKGEAGPSGPPGPTGAR.G [753, 785] (missed 1)	724.6112++++
														R.GLTGPIGPPGPAGAPGDKGEAGPSGPPGPTGAR.G [753, 785] (missed 1)	1456.2127++
														R.GLTGPIGPPGPAGAPGDKGEAGPSGPPGPTGAR.G [753, 785] (missed 1)	971.1442+++
														R.GLTGPIGPPGPAGAPGDKGEAGPSGPPGPTGAR.G [753, 785] (missed 1)	728.6100++++
														R.GLTGPIGPPGPAGAPGDK[Gal]GEAGPSGPPGPTGAR.G [753, 785] (missed 1)	1025.1618+++
														R.GLTGPIGPPGPAGAPGDKGEAGPSGPPGPTGAR.G [753, 785] (missed 1)	1456.2127++
														R.GLTGPIGPPGPAGAPGDKGEAGPSGPPGPTGAR.G [753, 785] (missed 1)	971.1442+++
														R.GLTGPIGPPGPAGAPGDKGEAGPSGPPGPTGAR.G [753, 785] (missed 1)	728.6100++++
														R.GLTGPIGPPGPAGAPGDK[Gal]GEAGPSGPPGPTGAR.G [753, 785] (missed 1)	1030.4934+++
														R.GLTGPIGPPGPAGAPGDKGEAGPSGPPGPTGAR.G [753, 785] (missed 1)	1464.2101++
														R.GLTGPIGPPGPAGAPGDKGEAGPSGPPGPTGAR.G [753, 785] (missed 1)	976.4758+++
														R.GLTGPIGPPGPAGAPGDKGEAGPSGPPGPTGAR.G [753, 785] (missed 1)	976.4758+++
														R.GLTGPIGPPGPAGAPGDKGEAGPSGPPGPTGAR.G [753, 785] (missed 1)	732.6087++++
														R.GLTGPIGPPGPAGAPGDK[Gal]GEAGPSGPPGPTGAR.G [753, 785] (missed 1)	1019.8302+++
														R.GLTGPIGPPGPAGAPGDK[GalGlu]GEAGPSGPPGPTGAR.G [753, 785] (missed 1)	1456.2127++
														R.GLTGPIGPPGPAGAPGDK[GalGlu]GEAGPSGPPGPTGAR.G [753, 785] (missed 1)	971.1442+++
														K.GEAGPSGPPGPTGAR.G [771, 785]	662.3180++
														R.GAPGDRGEAGPPGPAGFAGPPGADGQPGAK.G [786, 815] (missed 1)	882.4161+++
														R.GAPGDRGEAGPPGPAGFAGPPGADGQPGAK.G [786, 815] (missed 1)	662.0639++++
														R.GAPGDRGEAGPPGPAGFAGPPGADGQPGAK.G [786, 815] (missed 1)	887.7478+++
														R.GAPGDRGEAGPPGPAGFAGPPGADGQPGAK.G [786, 815] (missed 1)	666.0627++++
														R.GAPGDRGEAGPPGPAGFAGPPGADGQPGAK.G [786, 815] (missed 1)	893.0794+++
														R.GAPGDRGEAGPPGPAGFAGPPGADGQPGAK.G [786, 815] (missed 1)	670.0614++++
														R.GAPGDRGEAGPPGPAGFAGPPGADGQPGAK.G [786, 815] (missed 1)	898.4111+++
														R.GAPGDRGEAGPPGPAGFAGPPGADGQPGAK.G [786, 815] (missed 1)	898.4111+++
														R.GAPGDRGEAGPPGPAGFAGPPGADGQPGAK.G [786, 815] (missed 1)	674.0601++++
														R.GAPGDRGEAGPPGPAGFAGPPGADGQPGAK.G [786, 815] (missed 1)	882.4161+++
														R.GAPGDRGEAGPPGPAGFAGPPGADGQPGAK.G [786, 815] (missed 1)	662.0639++++
														R.GAPGDRGEAGPPGPAGFAGPPGADGQPGAK.G [786, 815] (missed 1)	1331.1180++
														R.GAPGDRGEAGPPGPAGFAGPPGADGQPGAK.G [786, 815] (missed 1)	887.7478+++
														R.GAPGDRGEAGPPGPAGFAGPPGADGQPGAK.G [786, 815] (missed 1)	666.0627++++
														R.GAPGDRGEAGPPGPAGFAGPPGADGQPGAK.G [786, 815] (missed 1)	1339.1155++
														R.GAPGDRGEAGPPGPAGFAGPPGADGQPGAK.G [786, 815] (missed 1)	893.0794+++
														R.GAPGDRGEAGPPGPAGFAGPPGADGQPGAK.G [786, 815] (missed 1)	670.0614++++
														R.GAPGDRGEAGPPGPAGFAGPPGADGQPGAK.G [786, 815] (missed 1)	1347.1130++
														R.GAPGDRGEAGPPGPAGFAGPPGADGQPGAK.G [786, 815] (missed 1)	898.4111+++
														R.GAPGDRGEAGPPGPAGFAGPPGADGQPGAK.G [786, 815] (missed 1)	1347.1130++
														R.GAPGDRGEAGPPGPAGFAGPPGADGQPGAK.G [786, 815] (missed 1)	898.4111+++
														R.GAPGDRGEAGPPGPAGFAGPPGADGQPGAK.G [786, 815] (missed 1)	674.0601++++
														R.GEAGPPGPAGFAGPPGADGQPGAK.G [792, 815]	1046.4901++
														R.GEAGPPGPAGFAGPPGADGQPGAK.G [792, 815]	697.9959+++
														R.GEAGPPGPAGFAGPPGADGQPGAK.G [792, 815]	1054.4876++
														R.GEAGPPGPAGFAGPPGADGQPGAK.G [792, 815]	703.3275+++
														R.GEAGPPGPAGFAGPPGADGQPGAK.G [792, 815]	1062.4851++
														R.GEAGPPGPAGFAGPPGADGQPGAK.G [792, 815]	708.6591+++
														R.GAAGPPGATGFPGAAGR.V [855, 871]	722.3524++
														R.GAAGPPGATGFPGAAGR.V [855, 871]	481.9040+++
														R.GAAGPPGATGFPGAAGR.V [855, 871]	730.3499++
														R.GAAGPPGATGFPGAAGR.V [855, 871]	487.2357+++
														R.VGPPGPSGNAGPPGPPGPVGK.E [872, 892]	920.9630++
														R.VGPPGPSGNAGPPGPPGPVGK.E [872, 892]	614.3111+++
														R.VGPPGPSGNAGPPGPPGPVGK.E [872, 892]	928.9605++
														R.VGPPGPSGNAGPPGPPGPVGK.E [872, 892]	928.9605++
														R.VGPPGPSGNAGPPGPPGPVGK.E [872, 892]	936.9580++
														R.VGPPGPSGNAGPPGPPGPVGK.E [872, 892]	624.9744+++
														R.VGPPGPSGNAGPPGPPGPVGK.E [872, 892]	936.9580++
														R.VGPPGPSGNAGPPGPPGPVGK.E [872, 892]	624.9744+++
														R.VGPPGPSGNAGPPGPPGPVGK.E [872, 892]	944.9554++
														R.VGPPGPSGNAGPPGPPGPVGK.E [872, 892]	630.3060+++
														R.EGSPGAEGSPGRDGAPGAK.G [1004, 1022] (missed 1)	872.8903++
														R.EGSPGAEGSPGRDGAPGAK.G [1004, 1022] (missed 1)	582.2626+++
														R.EGSPGAEGSPGRDGAPGAKGDR.G [1004, 1025] (missed 2)	691.6458+++
														R.EGSPGAEGSPGRDGAPGAKGDR.G [1004, 1025] (missed 2)	518.9862++++
														R.EGSPGAEGSPGRDGAPGAKGDR.G [1004, 1025] (missed 2)	696.9774+++
														R.EGSPGAEGSPGRDGAPGAKGDR.G [1004, 1025] (missed 2)	522.9849++++
														R.GFSGLQGPPGSPGSPGEQGPSGASGPAGPR.G [1101, 1130]	1332.1259++
														R.GFSGLQGPPGSPGSPGEQGPSGASGPAGPR.G [1101, 1130]	888.4197+++
														R.GFSGLQGPPGSPGSPGEQGPSGASGPAGPR.G [1101, 1130]	1340.1233++
														R.GFSGLQGPPGSPGSPGEQGPSGASGPAGPR.G [1101, 1130]	893.7513+++
														R.GFSGLQGPPGSPGSPGEQGPSGASGPAGPR.G [1101, 1130]	1340.1233++
														R.GFSGLQGPPGSPGSPGEQGPSGASGPAGPR.G [1101, 1130]	893.7513+++
														R.GFSGLQGPPGSPGSPGEQGPSGASGPAGPR.G [1101, 1130]	1348.1208++
														R.GFSGLQGPPGSPGSPGEQGPSGASGPAGPR.G [1101, 1130]	899.0829+++
														R.GFSGLQGPPGSPGSPGEQGPSGASGPAGPR.G [1101, 1130]	1356.1182++
														R.GFSGLQGPPGSPGSPGEQGPSGASGPAGPR.G [1101, 1130]	904.4146+++
														K.DGLNGLPGPIGPPGPR.G [1142, 1157]	765.4072++
														K.DGLNGLPGPIGPPGPR.G [1142, 1157]	773.4046++
														K.DGLNGLPGPIGPPGPR.G [1142, 1157]	515.9388+++
														K.DGLNGLPGPIGPPGPR.G [1142, 1157]	773.4046++
														K.DGLNGLPGPIGPPGPR.G [1142, 1157]	781.4021++
														K.DGLNGLPGPIGPPGPR.G [1142, 1157]	521.2705+++
														R.GFPGTPGLPGFKGVK.G [172, 186] (missed 1)	761.8986++
														R.GFPGTPGLPGFKGVK.G [172, 186] (missed 1)	769.8961++
														R.GFPGTPGLPGFK.G [172, 183]	619.8062++
														R.GFPGTPGLPGFKGVK.G [172, 186] (missed 1)	761.8986++
														R.GFPGTPGLPGFKGVK.G [172, 186] (missed 1)	769.8961++
														R.GFPGTPGLPGFKGVK.G [172, 186] (missed 1)	513.5998+++
														K.GQPGAQGVKGEPGAPGENGTPGQAGAR.G [196, 222] (missed 1)	1255.0867++
														K.GQPGAQGVKGEPGAPGENGTPGQAGAR.G [196, 222] (missed 1)	837.0602+++
														K.GQPGAQGVKGEPGAPGENGTPGQAGAR.G [196, 222] (missed 1)	1263.0842++
														K.GQPGAQGVKGEPGAPGENGTPGQAGAR.G [196, 222] (missed 1)	842.3919+++
														K.GQPGAQGVKGEPGAPGENGTPGQAGAR.G [196, 222] (missed 1)	1255.0867++
														K.GQPGAQGVKGEPGAPGENGTPGQAGAR.G [196, 222] (missed 1)	837.0602+++
														K.GQPGAQGVK[Gal]GEPGAPGENGTPGQAGAR.G [196, 222] (missed 1)	891.0779+++
														K.GQPGAQGVKGEPGAPGENGTPGQAGAR.G [196, 222] (missed 1)	1263.0842++
														K.GQPGAQGVKGEPGAPGENGTPGQAGAR.G [196, 222] (missed 1)	842.3919+++
														K.GELGPVGNPGPAGPAGPR.G [271, 288]	800.4155++
														K.GELGPVGNPGPAGPAGPR.G [271, 288]	533.9461+++
														K.GELGPVGNPGPAGPAGPR.G [271, 288]	808.4130++
														K.GELGPVGNPGPAGPAGPR.G [271, 288]	539.2777+++
														R.GEVGLPGLSGPVGPPGNPGTNGLTGAK.G [289, 315]	1224.6219++
														R.GEVGLPGLSGPVGPPGNPGTNGLTGAK.G [289, 315]	816.7504+++
														R.GEVGLPGLSGPVGPPGNPGTNGLTGAK.G [289, 315]	1232.6194++
														R.GEVGLPGLSGPVGPPGNPGTNGLTGAK.G [289, 315]	822.0820+++
														R.GEVGLPGLSGPVGPPGNPGTNGLTGAK.G [289, 315]	1232.6194++
														R.GEVGLPGLSGPVGPPGNPGTNGLTGAK.G [289, 315]	822.0820+++
														R.GEVGLPGLSGPVGPPGNPGTNGLTGAK.G [289, 315]	1240.6168++
														R.GEVGLPGLSGPVGPPGNPGTNGLTGAK.G [289, 315]	827.4136+++
														R.GLVGEPGPAGSK.G [349, 360]	534.7878++
														R.GLVGEPGPAGSK.G [349, 360]	542.7853++
														R.GLVGEPGPAGSK.G [349, 360]	550.7828++
														R.GLVGEPGPAGSKGESGNK.G [349, 366] (missed 1)	547.6128+++
														R.GLVGEPGPAGSKGESGNK.G [349, 366] (missed 1)	558.2761+++
														R.GSPGEAGSAGPAGPPGLR.G [387, 405]	775.8815++
														R.GSPGEAGSAGPAGPPGLR.G [388, 405]	783.8790++
														R.GSPGEAGSAGPAGPPGLR.G [388, 405]	791.8764++
														R.GSPGEAGSAGPAGPPGLR.G [388, 405]	791.8764++
														R.GSPGEAGSAGPAGPPGLR.G [388, 405]	799.8739++
														K.RGSPGEAGSAGPAGPPGLR.G [387, 405] (missed 1)	569.6238+++
														K.RGSPGEAGSAGPAGPPGLR.G [387, 405] (missed 1)	574.9554+++
														K.RGSPGEAGSAGPAGPPGLR.G [387, 405] (missed 1)	580.2871+++
														K.RGSPGEAGSAGPAGPPGLR.G [387, 405] (missed 1)	580.2871+++
														R.GSPGEAGSAGPAGPPGLRGSPGSR.G [388, 411] (missed 1)	703.3420+++
														R.GSPGEAGSAGPAGPPGLRGSPGSR.G [388, 411] (missed 1)	708.6737+++
														R.GSPGEAGSAGPAGPPGLRGSPGSR.G [388, 411] (missed 1)	714.0053+++
														R.GSPGEAGSAGPAGPPGLR.G [387, 405]	775.8815++
														R.GSPGEAGSAGPAGPPGLR.G [388, 405]	783.8790++
														R.GSPGEAGSAGPAGPPGLR.G [388, 405]	522.9217+++
														R.GSPGEAGSAGPAGPPGLR.G [388, 405]	791.8764++
														R.GSPGEAGSAGPAGPPGLR.G [388, 405]	791.8764++
														R.GSPGEAGSAGPAGPPGLR.G [388, 405]	528.2534+++
														R.GSPGEAGSAGPAGPPGLR.G [388, 405]	799.8739++
														K.RGSPGEAGSAGPAGPPGLR.G [387, 405] (missed 1)	569.6238+++
														K.RGSPGEAGSAGPAGPPGLR.G [387, 405] (missed 1)	861.9295++
														K.RGSPGEAGSAGPAGPPGLR.G [387, 405] (missed 1)	574.9554+++
														K.RGSPGEAGSAGPAGPPGLR.G [387, 405] (missed 1)	869.9270++
														K.RGSPGEAGSAGPAGPPGLR.G [387, 405] (missed 1)	580.2871+++
														K.RGSPGEAGSAGPAGPPGLR.G [387, 405] (missed 1)	580.2871+++
														R.GSPGEAGSAGPAGPPGLRGSPGSR.G [388, 411] (missed 1)	703.3420+++
														R.GSPGEAGSAGPAGPPGLRGSPGSR.G [388, 411] (missed 1)	708.6737+++
														R.GSPGEAGSAGPAGPPGLRGSPGSR.G [388, 411] (missed 1)	714.0053+++
														K.RGSPGEAGSAGPAGPPGLRGSPGSR.G [387, 411] (missed 2)	570.7823++++
														R.GAPGPDGNNGAQGPPGPQGVQGGK.G [526, 549]	1065.5016++
														R.GAPGPDGNNGAQGPPGPQGVQGGK.G [526, 549]	710.6701+++
														R.GAPGPDGNNGAQGPPGPQGVQGGK.G [526, 549]	1073.4990++
														R.GAPGPDGNNGAQGPPGPQGVQGGK.G [526, 549]	716.0018+++
														R.GAPGPDGNNGAQGPPGPQGVQGGK.G [526, 549]	1081.4965++
														R.GAPGPDGNNGAQGPPGPQGVQGGK.G [526, 549]	721.3334+++
														R.GTPGESGAAGPSGPIGSR.G [598, 615]	777.8790++
														R.GTPGESGAAGPSGPIGSR.G [598, 615]	518.9217+++
														R.GTPGESGAAGPSGPIGSR.G [598, 615]	785.8764++
														R.GTPGESGAAGPSGPIGSR.G [598, 615]	524.2534+++
														R.GTPGESGAAGPSGPIGSR.G [598, 615]	785.8764++
														R.GTPGESGAAGPSGPIGSR.G [598, 615]	793.8739++
														K.GENGIVGPTGSVGAAGPSGPNGPPGPVGSR.G [754, 783]	1308.1441++
														K.GENGIVGPTGSVGAAGPSGPNGPPGPVGSR.G [754, 783]	872.4318+++
														K.GENGIVGPTGSVGAAGPSGPNGPPGPVGSR.G [754, 783]	877.7634+++
														K.GENGIVGPTGSVGAAGPSGPNGPPGPVGSR.G [754, 783]	1316.1415++
														K.GENGIVGPTGSVGAAGPSGPNGPPGPVGSR.G [754, 783]	877.7634+++
														R.GDGGPPGMTGFPGAAGR.T [784, 800]	759.3437++
														R.GDGGPPGMTGFPGAAGR.T [784, 800]	506.5649+++
														R.GDGGPPGMTGFPGAAGR.T [784, 800]	767.3412++
														R.GDGGPPGMTGFPGAAGR.T [784, 800]	511.8965+++
														R.GDGGPPGMTGFPGAAGR.T [784, 800]	775.3386++
														R.GDGGPPGMTGFPGAAGR.T [784, 800]	775.3386++
														R.TGPPGPSGIAGPPGPPGAAGK.E [801, 821]	894.4498++
														R.TGPPGPSGIAGPPGPPGAAGK.E [801, 821]	596.6356+++
														R.TGPPGPSGIAGPPGPPGAAGK.E [801, 821]	902.4472++
														R.TGPPGPSGIAGPPGPPGAAGK.E [801, 821]	910.4447++
														R.TGPPGPSGIAGPPGPPGAAGK.E [801, 821]	918.4421++
														R.TGPPGPSGIAGPPGPPGAAGK.E [801, 821]	612.6305+++
														R.TGPPGPSGIAGPPGPPGAAGKEGIR.G [801, 825] (missed 1)	759.0486+++
														R.TGPPGPSGIAGPPGPPGAAGKEGIRGPR.G [801, 828] (missed 2)	639.0847++++
														R.TGPPGPSGIAGPPGPPGAAGKEGIRGPR.G [801, 828] (missed 2)	857.1088+++
														R.TGPPGPSGIAGPPGPPGAAGKEGIRGPR.G [801, 828] (missed 2)	643.0834++++
														R.TGETGASGPPGFVGEK.G [837, 852]	745.8597++
														R.TGETGASGPPGFVGEK.G [837, 852]	753.8572++
														R.TGETGASGPPGFVGEK.G [837, 852]	761.8546++
														R.TGETGASGPPGFVGEK.G [837, 852]	761.8546++
														R.GLPGIAGALGEPGPLGISGPPGAR.G [889, 912]	1072.0789++
														R.GLPGIAGALGEPGPLGISGPPGAR.G [889, 912]	715.0550+++
														R.GLPGIAGALGEPGPLGISGPPGAR.G [889, 912]	1080.0764++
														R.GLPGIAGALGEPGPLGISGPPGAR.G [889, 912]	720.3867+++
														R.GLPGIAGALGEPGPLGISGPPGAR.G [889, 912]	1080.0764++
														R.GLPGIAGALGEPGPLGISGPPGAR.G [889, 912]	720.3867+++
														R.GLPGIAGALGEPGPLGISGPPGAR.G [889, 912]	1088.0739++
														R.GLPGIAGALGEPGPLGISGPPGAR.G [889, 912]	725.7183+++
														R.GPPGAVGSPGVNGAPGEAGR.D [913, 932]	860.4241++
														R.GPPGAVGSPGVNGAPGEAGR.D [913, 932]	868.4215++
														R.GPPGAVGSPGVNGAPGEAGR.D [913, 932]	579.2835+++
														R.GPPGAVGSPGVNGAPGEAGR.D [913, 932]	876.4190++
														R.GPPGAVGSPGVNGAPGEAGR.D [913, 932]	584.6151+++
														R.GPPGAVGSPGVNGAPGEAGR.D [913, 932]	884.4165++
														R.GPPGAVGSPGVNGAPGEAGR.D [913, 932]	589.9467+++
														R.GPPGAVGSPGVNGAPGEAGRDGNPGSDGPPGR.D [913, 944] (missed 1)	958.7714+++
														R.GPPGAVGSPGVNGAPGEAGRDGNPGSDGPPGR.D [913, 944] (missed 1)	719.3304++++
														R.GPPGAVGSPGVNGAPGEAGRDGNPGSDGPPGR.D [913, 944] (missed 1)	964.1031+++
														R.GPPGAVGSPGVNGAPGEAGRDGNPGSDGPPGR.D [913, 944] (missed 1)	723.3291++++
														R.GPPGAVGSPGVNGAPGEAGR.D [913, 932]	860.4241++
														R.GPPGAVGSPGVNGAPGEAGR.D [913, 932]	868.4215++
														R.GPPGAVGSPGVNGAPGEAGR.D [913, 932]	868.4215++
														R.GPPGAVGSPGVNGAPGEAGR.D [913, 932]	876.4190++
														R.GPPGAVGSPGVNGAPGEAGR.D [913, 932]	884.4165++
														R.GPPGAVGSPGVNGAPGEAGRDGNPGSDGPPGR.D [913, 944] (missed 1)	958.7714+++
														R.GPPGAVGSPGVNGAPGEAGRDGNPGSDGPPGR.D [913, 944] (missed 1)	964.1031+++
														R.GPPGAVGSPGVNGAPGEAGR.D [913, 932]	860.4241++
														R.GPPGAVGSPGVNGAPGEAGR.D [913, 932]	868.4215++
														R.GPPGAVGSPGVNGAPGEAGR.D [913, 932]	868.4215++
														R.GPPGAVGSPGVNGAPGEAGR.D [913, 932]	876.4190++
														R.GPPGAVGSPGVNGAPGEAGR.D [913, 932]	884.4165++
														R.GPPGAVGSPGVNGAPGEAGRDGNPGSDGPPGR.D [913, 944] (missed 1)	958.7714+++
														R.GPPGAVGSPGVNGAPGEAGRDGNPGSDGPPGR.D [913, 944] (missed 1)	719.3304++++
														R.GPPGAVGSPGVNGAPGEAGRDGNPGSDGPPGR.D [913, 944] (missed 1)	958.7714+++
														R.GPPGAVGSPGVNGAPGEAGRDGNPGSDGPPGR.D [913, 944] (missed 1)	958.7714+++
														R.GPPGAVGSPGVNGAPGEAGRDGNPGSDGPPGR.D [913, 944] (missed 1)	964.1031+++
														R.GPPGAVGSPGVNGAPGEAGRDGNPGSDGPPGR.D [913, 944] (missed 1)	723.3291++++
														R.GPPGAVGSPGVNGAPGEAGRDGNPGSDGPPGR.D [913, 944] (missed 1)	578.8648; +5
														R.GPPGAVGSPGVNGAPGEAGRDGNPGSDGPPGR.D [913, 944] (missed 1)	974.7663+++
														R.DGNPGSDGPPGRDGQPGHKGER.G [933, 954] (missed 2)	745.6638+++
														R.DGNPGSDGPPGRDGQPGHKGER.G [933, 954] (missed 2)	559.4997++++
														R.DGNPGSDGPPGRDGQPGHKGER.G [933, 954] (missed 2)	750.9955+++
														R.DGNPGSDGPPGRDGQPGHKGER.G [933, 954] (missed 2)	563.4984++++
														R.GEPGPAGSVGPVGAVGPR.G [985, 1002]	780.9101++
														R.GEPGPAGSVGPVGAVGPR.G [985, 1002]	520.9425+++
														R.GEPGPAGSVGPVGAVGPR.G [985, 1002]	788.9075++
														R.GEPGPAGSVGPVGAVGPR.G [985, 1002]	526.2741+++
														K.HGNRGEPGPAGSVGPVGAVGPR.G [981, 1002] (missed 1)	675.6839+++
														K.HGNRGEPGPAGSVGPVGAVGPR.G [981, 1002] (missed 1)	507.0148++++
														K.HGNRGEPGPAGSVGPVGAVGPR.G [981, 1002] (missed 1)	681.0156+++
														K.HGNRGEPGPAGSVGPVGAVGPR.G [981, 1002] (missed 1)	511.0135++++
														R.GPSGPQGIRGDKGEPGDKGHR.G [1003, 1023] (missed 3)	706.6860+++
														R.GPSGPQGIRGDKGEPGDKGHR.G [1003, 1023] (missed 3)	530.2663++++
														R.GPSGPQGIRGDKGEPGDKGHR.G [1003, 1023] (missed 3)	712.0177+++
														R.GPSGPQGIRGDKGEPGDKGHR.G [1003, 1023] (missed 3)	534.2651++++
														R.GPSGPQGIRGDKGEPGDKGHR.G [1003, 1023] (missed 3)	427.6135; +5
														R.GPSGPQGIRGDKGEPGDKGHR.G [1003, 1023] (missed 3)	717.3493+++
														R.GPSGPQGIRGDKGEPGDKGHR.G [1003, 1023] (missed 3)	538.2638++++
														R.GPSGPQGIRGDKGEPGDKGHR.G [1003, 1023] (missed 3)	430.8125; +5
														R.GPSGPQGIRGDKGEPGDKGHR.G [1003, 1023] (missed 3)	722.6809+++
														R.GPSGPQGIRGDKGEPGDKGHR.G [1003, 1023] (missed 3)	434.0115; +5

## Sheet: (3) GPA GPS sites
		P3H1 KO1	P3H1 KO2	P3H1 KO3	P3H1 WT1	P3H1 WT2	P3H1 WT3		mean (KO)	mean (WT)	q-value			Peptides included in analysis	mass-charge
COL1A1	P271 (GPA)	7.54817	8.59978	6.99846	5.43326	5.52849	6.47523		7.71547	5.81233	0.005398	**		R.GFSGLDGAKGDAGPAGPK.G [258, 275] (missed 1)	801.3995++
	P373 (GPA)	39.2627	39.4933	36.3769	30.8662	28.6998	29.7947		38.3776	29.7869	0.000485	***		R.GFSGLDGAKGDAGPAGPK.G [258, 275] (missed 1)	534.6021+++
	P406 (GPS)	16.2278	17.3555	15.1263	11.4362	10.1748	11.5853		16.2365	11.0654	0.000649	***		R.GFSGLDGAKGDAGPAGPK.G [258, 275] (missed 1)	809.3970++
	P412 (GPS)	11.2676	12.5891	10.4123	8.01767	7.76253	9.29012		11.423	8.35677	0.003313	**		R.GFSGLDGAKGDAGPAGPK.G [258, 275] (missed 1)	539.9338+++
	P1063 (GPA)	8.03803	9.07606	8.19238	1.62663	1.41663	1.46355		8.43549	1.50227	4e-05	****		R.GFSGLDGAK(Gal)GDAGPAGPK.G [258, 275] (missed 1)	890.4234++
COL1A2	P284 (GPA)	4.77689	4.67504	4.60432	2.86577	2.33869	2.30454		4.68542	2.503	0.000135	***		R.GFSGLDGAK(Gal)GDAGPAGPK.G [258, 275] (missed 1)	593.9514+++
	P398 (GPA)	13.6904	14.8685	12.7276	7.97373	7.27928	8.75621		13.7622	8.00307	0.000485	***		R.GFSGLDGAK(GalGlu)GDAGPAGPK.G [258, 275] (missed 1)	971.4498++
	P608 (GPS)	12.4404	13.7807	12.0488	6.92791	5.99191	7.10446		12.7566	6.67476	0.000236	***		R.GFSGLDGAK(GalGlu)GDAGPAGPK.G [258, 275](missed 1)	647.9690+++
	P770 (GPS)	2.50672	2.93837	2.43495	1.59462	1.36494	1.64466		2.62668	1.53474	0.000746	***		R.GFSGLDGAKGDAGPAGPK.G [257, 274] (missed 1)	817.3945++
	P1004 (GPS)	4.47297	4.72284	4.23131	1.45725	1.0695	1.2244		4.47571	1.25038	4e-05	****		R.GFSGLDGAKGDAGPAGPK.G [257, 274] (missed 1)	545.2654+++
	P1061 (GPA)	1.48302	1.67669	1.50715	0.35174	0.32783	0.374739		1.55562	0.351436	4e-05	****		R.GEPGPPGPAGAAGPAGNPGADGQPGAK.G [360, 386]	1150.5305++
	P1064 (GPS)	0.697798	0.809671	0.859964	0.145461	0.0982795	0.0908243		0.789144	0.111522	9.3e-05	****		R.GEPGPPGPAGAAGPAGNPGADGQPGAK.G [360, 386]	767.3561+++
														R.GEPGPPGPAGAAGPAGNPGADGQPGAK.G [360, 386]	1158.5280++
														R.GEPGPPGPAGAAGPAGNPGADGQPGAK.G [360, 386]	772.6878+++
														R.GEPGPPGPAGAAGPAGNPGADGQPGAK.G [360, 386]	1166.5254++
														R.GEPGPPGPAGAAGPAGNPGADGQPGAK.G [360, 386]	778.0194+++
														R.GEPGPPGPAGAAGPAGNPGADGQPGAK.G [360, 386]	1166.5254++
														R.GEPGPPGPAGAAGPAGNPGADGQPGAK.G [360, 386]	778.0194+++
														R.GEPGPPGPAGAAGPAGNPGADGQPGAK.G [360, 386]	1174.5229++
														R.GEPGPPGPAGAAGPAGNPGADGQPGAK.G [360, 386]	783.3510+++
														R.GPSGPQGPSGPPGPK.G [405, 419]	666.8308++
														R.GPSGPQGPSGPPGPK.G [405, 419]	674.8282++
														R.GPSGPQGPSGPPGPK.G [405, 419]	674.8282++
														R.GPSGPQGPSGPPGPK.G [405, 419]	674.8282++
														R.GPSGPQGPSGPPGPK.G [405, 419]	674.8282++
														R.GPSGPQGPSGPPGPK.G [405, 419]	682.8257++
														R.GPSGPQGPSGPPGPK.G [405, 419]	682.8257++
														R.GPSGPQGPSGPPGPK.G [405, 419]	682.8257++
														R.GPSGPQGPSGPPGPK.G [405, 419]	690.8231++
														R.GPSGPQGPSGPPGPK.G [405, 419]	690.8231++
														R.GPSGPQGPSGPPGPK.G [405, 419]	690.8231++
														R.GPSGPQGPSGPPGPK.G [405, 419]	690.8231++
														R.GPSGPQGPSGPPGPK.G [405, 419]	698.8206++
														K.NGDRGETGPAGPAGPIGPAGAR.G [1052, 1073] (missed 1)	987.9907++
														K.NGDRGETGPAGPAGPIGPAGAR.G [1052, 1073] (missed 1)	658.9962+++
														K.NGDRGETGPAGPAGPIGPAGAR.G [1052, 1073] (missed 1)	995.9881++
														K.NGDRGETGPAGPAGPIGPAGAR.G [1052, 1073] (missed 1)	664.3278+++
														R.GETGPAGPAGPIGPAGAR.G [1056, 1073]	766.8944++
														R.GETGPAGPAGPIGPAGAR.G [1056, 1073]	774.8919++
														K.GELGPVGNPGPAGPAGPR.G [271, 288]	800.4155++ (idotp 0.99)
														K.GELGPVGNPGPAGPAGPR.G [271, 288]	808.4130++ (idotp 1)
														K.GELGPVGNPGPAGPAGPR.G [271, 288]	816.4104++ (idotp 0.99)
														R.GSPGEAGSAGPAGPPGLR.G [387, 405]	775.8815++
														R.GSPGEAGSAGPAGPPGLR.G [388, 405]	783.8790++
														R.GSPGEAGSAGPAGPPGLR.G [388, 405]	522.9217+++
														R.GSPGEAGSAGPAGPPGLR.G [388, 405]	791.8764++
														R.GSPGEAGSAGPAGPPGLR.G [388, 405]	791.8764++
														R.GSPGEAGSAGPAGPPGLR.G [388, 405]	528.2534+++
														R.GSPGEAGSAGPAGPPGLR.G [388, 405]	799.8739++
														K.RGSPGEAGSAGPAGPPGLR.G [387, 405] (missed 1)	569.6238+++
														K.RGSPGEAGSAGPAGPPGLR.G [387, 405] (missed 1)	861.9295++
														K.RGSPGEAGSAGPAGPPGLR.G [387, 405] (missed 1)	574.9554+++
														K.RGSPGEAGSAGPAGPPGLR.G [387, 405] (missed 1)	869.9270++
														K.RGSPGEAGSAGPAGPPGLR.G [387, 405] (missed 1)	580.2871+++
														K.RGSPGEAGSAGPAGPPGLR.G [387, 405] (missed 1)	580.2871+++
														R.GSPGEAGSAGPAGPPGLRGSPGSR.G [388, 411] (missed 1)	703.3420+++
														R.GSPGEAGSAGPAGPPGLRGSPGSR.G [388, 411] (missed 1)	708.6737+++
														R.GSPGEAGSAGPAGPPGLRGSPGSR.G [388, 411] (missed 1)	714.0053+++
														R.GTPGESGAAGPSGPIGSR.G [598, 615]	777.8790++
														R.GTPGESGAAGPSGPIGSR.G [598, 615]	518.9217+++
														R.GTPGESGAAGPSGPIGSR.G [598, 615]	785.8764++
														R.GTPGESGAAGPSGPIGSR.G [598, 615]	524.2534+++
														R.GTPGESGAAGPSGPIGSR.G [598, 615]	785.8764++
														R.GTPGESGAAGPSGPIGSR.G [598, 615]	793.8739++
														R.GTPGESGAAGPSGPIGSR.G [598, 615]	529.5850+++
														K.GENGIVGPTGSVGAAGPSGPNGPPGPVGSR.G [754, 783]	872.4318+++
														K.GENGIVGPTGSVGAAGPSGPNGPPGPVGSR.G [754, 783]	877.7634+++
														K.GENGIVGPTGSVGAAGPSGPNGPPGPVGSR.G [754, 783]	877.7634+++
														R.GPSGPQGIR.G [1003, 1011]	434.7354++
														R.GPSGPQGIR.G [1003, 1011]	442.7329++
														R.GPSGPQGIRGDKGEPGDK.G [1003, 1020] (missed 2)	589.9589+++
														R.GPSGPQGIRGDKGEPGDK.G [1003, 1020] (missed 2)	595.2905+++
														R.GPSGPQGIRGDKGEPGDKGHR.G [1003, 1023] (missed 3)	706.6860+++
														R.GPSGPQGIRGDKGEPGDKGHR.G [1003, 1023] (missed 3)	427.6135; +5
														R.GPSGPQGIRGDKGEPGDKGHR.G [1003, 1023] (missed 3)	712.0177+++
														R.GPSGPQGIRGDKGEPGDKGHR.G [1003, 1023] (missed 3)	427.6135; +5
														R.GPSGPQGIRGDKGEPGDKGHR.G [1003, 1023] (missed 3)	717.3493+++
														R.GPSGPQGIRGDKGEPGDKGHR.G [1003, 1023] (missed 3)	430.8125; +5
														R.GPSGPQGIRGDKGEPGDKGHR.G [1003, 1023] (missed 3)	722.6809+++
														R.GPSGPQGIRGDKGEPGDKGHR.G [1003, 1023] (missed 3)	434.0115; +5
														R.GPAGPSGPVGK.D [1060, 1070]	462.2509++
														R.GPAGPSGPVGK.D [1060, 1070]	470.2483++
														R.GPAGPSGPVGK.D [1060, 1070]	470.2483++
														R.GPAGPSGPVGKDGR.S [1060, 1073] (missed 1)	626.3257++
														R.GPAGPSGPVGKDGR.S [1060, 1073] (missed 1)	417.8862+++
														R.GPAGPSGPVGKDGR.S [1060, 1073] (missed 1)	634.3231++
														R.GPAGPSGPVGKDGR.S [1060, 1073] (missed 1)	423.2178+++
														R.GPAGPSGPVGKDGR.S [1060, 1073] (missed 1)	634.3231++
														R.GPAGPSGPVGKDGR.S [1060, 1073] (missed 1)	423.2178+++
														R.GPAGPSGPVGKDGR.S [1060, 1073] (missed 1)	642.3206++
														R.GPAGPSGPVGKDGR.S [1060, 1073] (missed 1)	428.5495+++

## Sheet: (4) K-OH sites
		P3H1 KO1	P3H1 KO2	P3H1 KO3	P3H1 WT1	P3H1 WT2	P3H1 WT3		mean (KO)	mean (WT)	q-value			Peptides included in analysis	mass-charge
COL1A1	K266	22.5345	18.559	20.1586	13.5203	15.4387	13.408		20.4174	14.1223	0.000443	***		R.GFSGLDGAK.G [258, 266]	426.2165++
	K275	38.736	40.0887	41.7457	29.9626	33.2291	29.6302		40.1902	30.9406	0.0002	***		R.GFSGLDGAK.G [258, 266]	434.2140++
	K341	44.5051	34.7918	39.5752	15.3613	16.007	15.2146		39.624	15.5276	8.6e-05	****		R.GFSGLDGAKGDAGPAGPK.G [258, 275] (missed 1)	801.3995++
	K386	34.5718	30.5401	34.7699	18.0666	16.7871	16.5984		33.2939	17.1507	3.7e-05	****		R.GFSGLDGAKGDAGPAGPK.G [258, 275] (missed 1)	534.6021+++
	K419	9.67267	6.79967	8.2841	3.62254	3.9331	4.07764		8.25215	3.87776	0.000393	***		R.GFSGLDGAKGDAGPAGPK.G [258, 275] (missed 1)	809.3970++
	K437	38.9055	29.4541	34.9909	10.7967	11.4717	12.0448		34.4502	11.4377	8.6e-05	****		R.GFSGLDGAKGDAGPAGPK.G [258, 275] (missed 1)	539.9338+++
	K494	7.47336	5.45335	8.73267	1.48831	1.31608	1.33427		7.21979	1.37956	0.000208	***		R.GFSGLDGAK(Gal)GDAGPAGPK.G [258, 275] (missed 1)	890.4234++
	K509	93.1963	92.6446	92.5176	78.5852	87.3788	88.6253		92.7861	84.8631	0.003211	**		R.GFSGLDGAK(Gal)GDAGPAGPK.G [258, 275] (missed 1)	593.9514+++
	K527	5.83101	5.45561	6.50368	1.01604	0.952843	0.879043		5.9301	0.949309	1e-05	****		R.GFSGLDGAK(GalGlu)GDAGPAGPK.G [258, 275] (missed 1)	971.4498++
	K575	44.22	42.238	46.1296	11.3484	13.736	13.3088		44.1959	12.7977	5e-06	****		R.GFSGLDGAK(GalGlu)GDAGPAGPK.G [258, 275] (missed 1)	647.9690+++
	K731	56.3679	55.0192	58.248	29.9781	28.9435	29.8023		56.545	29.5746	4e-06	****		R.GFSGLDGAKGDAGPAGPK.G [258, 275] (missed 1)	817.3945++
	K740	13.3484	13.8908	14.6624	2.33862	2.27285	2.46449		13.9672	2.35866	4e-06	****		R.GFSGLDGAKGDAGPAGPK.G [258, 275] (missed 1)	545.2654+++
	K770	10.7586	10.6494	12.2041	3.84357	4.20122	3.8115		11.204	3.95209	1.7e-05	****		R.GFSGLDGAKGDAGPAGPK.G [258, 275] (missed 1)	801.3995++
	K1022	69.1233	64.9595	72.0054	19.1927	24.9195	21.2254		68.6961	21.7792	8e-06	****		R.GFSGLDGAKGDAGPAGPK.G [258, 275] (missed 1)	534.6021+++
COL1A2	K183	100	100	100	100	100	100		100	100				R.GFSGLDGAKGDAGPAGPK.G [258, 275] (missed 1)	809.3970++
	K186	100	100	100	100	100	100		100	100				R.GFSGLDGAKGDAGPAGPK.G [258, 275] (missed 1)	539.9338+++
	K195	73.2722	67.7052	71.8246	57.9538	53.89	46.1638		70.934	52.6692	0.000455	***		R.GFSGLDGAK(Gal)GDAGPAGPK.G [258, 275] (missed 1)	890.4234++
	K204	97.6365	96.9546	96.8444	95.5892	96.0058	95.7908		97.1451	95.7953	0.00042	***		R.GFSGLDGAK(Gal)GDAGPAGPK.G [258, 275] (missed 1)	593.9514+++
	K315	70.1072	68.4981	72.4017	34.2353	35.2638	34.9025		70.3357	34.8006	4e-06	****		R.GFSGLDGAK(GalGlu)GDAGPAGPK.G [258, 275] (missed 1)	971.4498++
	K360	6.22738	5.14988	5.80226	1.50171	1.85292	1.64055		5.72651	1.66506	2.5e-05	****		R.GFSGLDGAK(GalGlu)GDAGPAGPK.G [258, 275] (missed 1)	647.9690+++
	K852	0.863279	0.647239	0.781387	0.299845	0.265825	0.259314		0.763968	0.274995	0.000105	***		R.GFSGLDGAKGDAGPAGPK.G [258, 275] (missed 1)	817.3945++
	K951	30.3268	29.8535	31.4583	16.3111	16.5592	15.133		30.5462	16.0011	5e-06	****		R.GFSGLDGAKGDAGPAGPK.G [258, 275] (missed 1)	545.2654+++
	K1014	100	100	100	100	100	100		100	100				K.GDAGPAGPKGEPGSPGENGAPGQMGPR.G [267, 293] (missed 1)	821.0435+++
	K1020	90.9846	90.3635	89.7047	74.4693	76.4846	75.8754		90.3509	75.6098	5e-06	****		K.GDAGPAGPKGEPGSPGENGAPGQMGPR.G [267, 293] (missed 1)	826.3752+++
														K.GDAGPAGPK(GalGlu)GEPGSPGENGAPGQMGPR.G [267, 293] (missed 1)	939.7420+++
														K.GDAGPAGPK(Gal)GEPGSPGENGAPGQMGPR.G [267, 293] (missed 1)	885.7244+++
														K.GDAGPAGPKGEPGSPGENGAPGQMGPR.G [267, 293] (missed 1)	1247.0566++
														K.GDAGPAGPKGEPGSPGENGAPGQMGPR.G [267, 293] (missed 1)	831.7068+++
														K.GDAGPAGPKGEPGSPGENGAPGQMGPR.G [267, 293] (missed 1)	1247.0566++
														K.GDAGPAGPKGEPGSPGENGAPGQMGPR.G [267, 293] (missed 1)	831.7068+++
														R.GNDGAVGAAGPPGPTGPTGPPGFPGAVGAK.G [312, 341]	1280.6250++
														R.GNDGAVGAAGPPGPTGPTGPPGFPGAVGAK.G [312, 341]	854.0857+++
														R.GNDGAVGAAGPPGPTGPTGPPGFPGAVGAK.G [312, 341]	1288.6224++
														R.GNDGAVGAAGPPGPTGPTGPPGFPGAVGAK.G [312, 341]	859.4174+++
														R.GNDGAVGAAGPPGPTGPTGPPGFPGAVGAK.G [312, 341]	1296.6199++
														R.GNDGAVGAAGPPGPTGPTGPPGFPGAVGAK.G [312, 341]	864.7490+++
														R.GNDGAVGAAGPPGPTGPTGPPGFPGAVGAK.G [312, 341]	1296.6199++
														R.GNDGAVGAAGPPGPTGPTGPPGFPGAVGAK.G [312, 341]	864.7490+++
														R.GNDGAVGAAGPPGPTGPTGPPGFPGAVGAK.G [312, 341]	1304.6173++
														R.GNDGAVGAAGPPGPTGPTGPPGFPGAVGAK.G [312, 341]	870.0807+++
														R.GEPGPPGPAGAAGPAGNPGADGQPGAK.G [360, 386]	1150.5305++
														R.GEPGPPGPAGAAGPAGNPGADGQPGAK.G [360, 386]	767.3561+++
														R.GEPGPPGPAGAAGPAGNPGADGQPGAK.G [360, 386]	1158.5280++
														R.GEPGPPGPAGAAGPAGNPGADGQPGAK.G [360, 386]	772.6878+++
														R.GEPGPPGPAGAAGPAGNPGADGQPGAK.G [360, 386]	1166.5254++
														R.GEPGPPGPAGAAGPAGNPGADGQPGAK.G [360, 386]	778.0194+++
														R.GEPGPPGPAGAAGPAGNPGADGQPGAK.G [360, 386]	1166.5254++
														R.GEPGPPGPAGAAGPAGNPGADGQPGAK.G [360, 386]	778.0194+++
														R.GEPGPPGPAGAAGPAGNPGADGQPGAK.G [360, 386]	1174.5229++
														R.GEPGPPGPAGAAGPAGNPGADGQPGAK.G [360, 386]	783.3510+++
														R.GPSGPQGPSGPPGPK.G [405, 419]	666.8308++
														R.GPSGPQGPSGPPGPK.G [405, 419]	674.8282++
														R.GPSGPQGPSGPPGPK.G [405, 419]	674.8282++
														R.GPSGPQGPSGPPGPK.G [405, 419]	674.8282++
														R.GPSGPQGPSGPPGPK.G [405, 419]	674.8282++
														R.GPSGPQGPSGPPGPK.G [405, 419]	682.8257++
														R.GPSGPQGPSGPPGPK.G [405, 419]	682.8257++
														R.GPSGPQGPSGPPGPK.G [405, 419]	682.8257++
														R.GPSGPQGPSGPPGPK.G [405, 419]	690.8231++
														R.GPSGPQGPSGPPGPK.G [405, 419]	690.8231++
														R.GPSGPQGPSGPPGPK.G [405, 419]	690.8231++
														R.GPSGPQGPSGPPGPK.G [405, 419]	690.8231++
														R.GPSGPQGPSGPPGPK.G [405, 419]	698.8206++
														K.GDTGAKGEPGATGVQGPPGPAGEEGKR.G [432, 458] (missed 2)	624.0546++++
														K.GDTGAKGEPGATGVQGPPGPAGEEGKR.G [432, 458] (missed 2)	1255.0993++
														K.GDTGAKGEPGATGVQGPPGPAGEEGKR.G [432, 458] (missed 2)	628.0533++++
														K.GDTGAKGEPGATGVQGPPGPAGEEGKR.G [432, 458] (missed 2)	1263.0968++
														K.GDTGAKGEPGATGVQGPPGPAGEEGKR.G [432, 458] (missed 2)	632.0520++++
														R.GFPGADGVAGPK.G [483, 494]	544.7722++
														R.GFPGADGVAGPK.G [483, 494]	552.7696++
														R.GFPGADGVAGPKGPSGER.G [483, 500] (missed 1)	836.4079++
														R.GFPGADGVAGPKGPSGER.G [483, 500] (missed 1)	557.9410+++
														R.GFPGADGVAGPKGPSGER.G [483, 500] (missed 1)	844.4054++
														R.GFPGADGVAGPKGPSGER.G [483, 500] (missed 1)	563.2727+++
														R.GAPGPAGPKGSPGEAGRPGEAGLPGAK.G [501, 527] (missed 1)	802.0666+++
														R.GAPGPAGPKGSPGEAGRPGEAGLPGAK.G [501, 527] (missed 1)	601.8017++++
														R.GAPGPAGPKGSPGEAGRPGEAGLPGAK.G [501, 527] (missed 1)	802.0666+++
														R.GAPGPAGPKGSPGEAGRPGEAGLPGAK.G [501, 527] (missed 1)	601.8017++++
														R.GAPGPAGPKGSPGEAGRPGEAGLPGAK.G [501, 527] (missed 1)	807.3982+++
														R.GAPGPAGPKGSPGEAGRPGEAGLPGAK.G [501, 527] (missed 1)	605.8005++++
														R.GAPGPAGPK(Gal)GSPGEAGRPGEAGLPGAK.G [501, 527] (missed 1)	646.3137++++
														R.GAPGPAGPKGSPGEAGRPGEAGLPGAK.G [501, 527] (missed 1)	812.7298+++
														R.GAPGPAGPKGSPGEAGRPGEAGLPGAK.G [501, 527] (missed 1)	609.7992++++
														R.GAPGPAGPKGSPGEAGRPGEAGLPGAK.G [501, 527] (missed 1)	802.0666+++
														R.GAPGPAGPKGSPGEAGRPGEAGLPGAK.G [501, 527] (missed 1)	601.8017++++
														R.GAPGPAGPKGSPGEAGRPGEAGLPGAK.G [501, 527] (missed 1)	802.0666+++
														R.GAPGPAGPKGSPGEAGRPGEAGLPGAK.G [501, 527] (missed 1)	601.8017++++
														R.GAPGPAGPKGSPGEAGRPGEAGLPGAK.G [501, 527] (missed 1)	807.3982+++
														R.GAPGPAGPKGSPGEAGRPGEAGLPGAK.G [501, 527] (missed 1)	605.8005++++
														R.GAPGPAGPKGSPGEAGRPGEAGLPGAK.G [501, 527] (missed 1)	812.7298+++
														R.GAPGPAGPKGSPGEAGRPGEAGLPGAK.G [501, 527] (missed 1)	609.7992++++
														K.GSPGEAGRPGEAGLPGAK.G [510, 527]	820.4054++
														K.GSPGEAGRPGEAGLPGAK.G [510, 527]	547.2727+++
														K.GSPGEAGRPGEAGLPGAK.G [510, 527]	828.4028++
														K.GSPGEAGRPGEAGLPGAK.G [510, 527]	552.6043+++
														K.GSPGEAGRPGEAGLPGAK.G [510, 527]	836.4003++
														K.GSPGEAGRPGEAGLPGAK.G [510, 527]	557.9359+++
														R.GQAGVMGFPGPK.G [564, 575]	581.2897++
														R.GQAGVMGFPGPK.G [564, 575]	387.8622+++
														R.GQAGVMGFPGPK.G [564, 575]	589.2871++
														R.GQAGVMGFPGPK.G [564, 575]	589.2871++
														R.GQAGVMGFPGPK.G [564, 575]	589.2871++
														R.GQAGVMGFPGPK.G [564, 575]	597.2846++
														R.GQAGVMGFPGPKGTAGEPGK.A [564, 583] (missed 1)	937.9569++
														R.GQAGVMGFPGPKGTAGEPGK.A [564, 583] (missed 1)	625.6404+++
														R.GQAGVMGFPGPK(Gal)GTAGEPGK.A [564, 583] (missed 1)	679.6580+++
														R.GQAGVMGFPGPK(GalGlu)GTAGEPGK.A [564, 583] (missed 1)	733.6756+++
														R.GQAGVMGFPGPKGTAGEPGK.A [564, 583] (missed 1)	945.9544++
														R.GQAGVMGFPGPKGTAGEPGK.A [564, 583] (missed 1)	630.9720+++
														R.GQAGVMGFPGPK(Gal)GTAGEPGK.A [564, 583] (missed 1)	1026.9808++
														R.GQAGVMGFPGPK(Gal)GTAGEPGK.A [564, 583] (missed 1)	684.9896+++
														R.GQAGVMGFPGPKGTAGEPGK.A [564, 583] (missed 1)	953.9518++
														R.GQAGVMGFPGPKGTAGEPGK.A [564, 583] (missed 1)	636.3036+++
														R.GQAGVMGFPGPKGTAGEPGKAGER.G [564, 587] (missed 2)	758.0428+++
														R.GQAGVMGFPGPKGTAGEPGKAGER.G [564, 587] (missed 2)	568.7839++++
														R.GQAGVMGFPGPKGTAGEPGKAGER.G [564, 587] (missed 2)	768.7061+++
														R.GQAGVMGFPGPKGTAGEPGKAGER.G [564, 587] (missed 2)	576.7814++++
														R.GAAGLPGPK.G [723, 731]	392.2216++
														R.GAAGLPGPK.G [723, 731]	400.2191++
														R.GAAGLPGPKGDR.G [723, 734] (missed 1)	556.2964++
														R.GAAGLPGPKGDR.G [723, 734] (missed 1)	371.2000+++
														R.GAAGLPGPKGDR.G [723, 734] (missed 1)	564.2938++
														R.GAAGLPGPKGDR.G [723, 734] (missed 1)	376.5316+++
														R.GAAGLPGPK[GaL]GDR.G [723, 734] (missed 1)	645.3202++
														R.GAAGLPGPK[Gal]GDR.G [723, 734] (missed 1)	430.5492+++
														R.GAAGLPGPK[GalGlu]GDR.G [723, 734] (missed 1)	726.3466++
														R.GAAGLPGPKGDRGDAGPK.G [723, 740] (missed 2)	818.9237++
														R.GAAGLPGPKGDRGDAGPK.G [723, 740] (missed 2)	546.2849+++
														R.GAAGLPGPKGDRGDAGPK.G [723, 740] (missed 2)	409.9655++++
														R.GAAGLPGPKGDRGDAGPK.G [723, 740] (missed 2)	826.9212++
														R.GAAGLPGPKGDRGDAGPK.G [723, 740] (missed 2)	551.6165+++
														R.GAAGLPGPKGDRGDAGPK.G [723, 740] (missed 2)	413.9642++++
														R.GAAGLPGPK[Gal]GDRGDAGPK.G [723, 740] (missed 2)	907.9476++
														R.GAAGLPGPK[Gal]GDRGDAGPK.G [723, 740] (missed 2)	605.6341+++
														R.GAAGLPGPK[Gal]GDRGDAGPK.G [723, 740] (missed 2)	454.4774++++
														R.GAAGLPGPKGDRGDAGPK.G [723, 740] (missed 2)	834.9186++
														R.GAAGLPGPKGDRGDAGPK.G [723, 740] (missed 2)	556.9482+++
														R.GAAGLPGPKGDRGDAGPK.G [723, 740] (missed 2)	417.9630++++
														R.GAAGLPGPK[Gal]GDRGDAGPK.G [723, 740] (missed 2)	610.9658+++
														R.GAAGLPGPKGDRGDAGPKGADGSPGK.D [723, 748] (missed 3)	585.2900++++
														R.GAAGLPGPKGDRGDAGPKGADGSPGK.D [723, 748] (missed 3)	785.3826+++
														R.GAAGLPGPK[Gal]GDRGDAGPKGADGSPGK.D [723, 748] (missed 3)	839.4002+++
														R.GAAGLPGPK[Gal]GDRGDAGPKGADGSPGK.D [723, 748] (missed 3)	629.8019++++
														R.GAAGLPGPKGDRGDAGPKGADGSPGKDGAR.G [723, 752] (missed 4)	907.7815+++
														R.GAAGLPGPKGDRGDAGPKGADGSPGKDGAR.G [723, 752] (missed 4)	545.0718; +5
														R.GAAGLPGPKGDRGDAGPKGADGSPGKDGAR.G [723, 752] (missed 4)	454.3944; +6
														R.GAAGLPGPKGDRGDAGPKGADGSPGKDGAR.G [723, 752] (missed 4)	457.0602; +6
														R.GAAGLPGPKGDRGDAGPKGADGSPGKDGAR.G [723, 752] (missed 4)	918.4448+++
														R.GAAGLPGPKGDRGDAGPKGADGSPGKDGAR.G [723, 752] (missed 4)	689.0854++++
														R.GAAGLPGPKGDRGDAGPKGADGSPGKDGAR.G [723, 752] (missed 4)	551.4698; +5
														R.GAAGLPGPKGDRGDAGPKGADGSPGKDGAR.G [723, 752] (missed 4)	459.7260; +6
														R.GAAGLPGPK[Gal]GDRGDAGPKGADGSPGKDGAR.G [723, 752] (missed 4)	729.5986++++
														R.GAAGLPGPKGDRGDAGPK.G [723, 740] (missed 2)	818.9237++
														R.GAAGLPGPKGDRGDAGPK.G [723, 740] (missed 2)	546.2849+++
														R.GAAGLPGPKGDRGDAGPK.G [723, 740] (missed 2)	409.9655++++
														R.GAAGLPGPKGDRGDAGPK.G [723, 740] (missed 2)	826.9212++
														R.GAAGLPGPKGDRGDAGPK.G [723, 740] (missed 2)	551.6165+++
														R.GAAGLPGPKGDRGDAGPK.G [723, 740] (missed 2)	413.9642++++
														R.GAAGLPGPK[Gal]GDRGDAGPK.G [723, 740] (missed 2)	907.9476++
														R.GAAGLPGPK[Gal]GDRGDAGPK.G [723, 740] (missed 2)	605.6341+++
														R.GAAGLPGPK[Gal]GDRGDAGPK.G [723, 740] (missed 2)	454.4774++++
														R.GAAGLPGPKGDRGDAGPK.G [723, 740] (missed 2)	834.9186++
														R.GAAGLPGPKGDRGDAGPK.G [723, 740] (missed 2)	556.9482+++
														R.GAAGLPGPKGDRGDAGPK.G [723, 740] (missed 2)	417.9630++++
														R.GAAGLPGPK[Gal]GDRGDAGPK.G [723, 740] (missed 2)	610.9658+++
														R.GAAGLPGPKGDRGDAGPKGADGSPGK.D [723, 748] (missed 3)	585.2900++++
														R.GAAGLPGPKGDRGDAGPKGADGSPGK.D [723, 748] (missed 3)	785.3826+++
														R.GAAGLPGPK[Gal]GDRGDAGPKGADGSPGK.D [723, 748] (missed 3)	839.4002+++
														R.GAAGLPGPK[Gal]GDRGDAGPKGADGSPGK.D [723, 748] (missed 3)	629.8019++++
														R.GAAGLPGPKGDRGDAGPKGADGSPGKDGAR.G [723, 752] (missed 4)	907.7815+++
														R.GAAGLPGPKGDRGDAGPKGADGSPGKDGAR.G [723, 752] (missed 4)	545.0718; +5
														R.GAAGLPGPKGDRGDAGPKGADGSPGKDGAR.G [723, 752] (missed 4)	454.3944; +6
														R.GAAGLPGPKGDRGDAGPKGADGSPGKDGAR.G [723, 752] (missed 4)	457.0602; +6
														R.GAAGLPGPKGDRGDAGPKGADGSPGKDGAR.G [723, 752] (missed 4)	918.4448+++
														R.GAAGLPGPKGDRGDAGPKGADGSPGKDGAR.G [723, 752] (missed 4)	689.0854++++
														R.GAAGLPGPKGDRGDAGPKGADGSPGKDGAR.G [723, 752] (missed 4)	551.4698; +5
														R.GAAGLPGPKGDRGDAGPKGADGSPGKDGAR.G [723, 752] (missed 4)	459.7260; +6
														R.GAAGLPGPK[Gal]GDRGDAGPKGADGSPGKDGAR.G [723, 752] (missed 4)	729.5986++++
														K.GDRGDAGPKGADGSPGKDGAR.G [732, 752] (missed 3)	652.9755+++
														K.GDRGDAGPKGADGSPGKDGAR.G [732, 752] (missed 3)	658.3071+++
														K.GDRGDAGPKGADGSPGKDGAR.G [732, 752] (missed 3)	395.3872; +5
														R.GLTGPIGPPGPAGAPGDK.G [753, 770]	795.9097++
														R.GLTGPIGPPGPAGAPGDK.G [753, 770]	530.9423+++
														R.GLTGPIGPPGPAGAPGDK.G [753, 770]	803.9072++
														R.GLTGPIGPPGPAGAPGDKGEAGPSGPPGPTGAR.G [753, 785] (missed 1)	960.4809+++
														R.GLTGPIGPPGPAGAPGDKGEAGPSGPPGPTGAR.G [753, 785] (missed 1)	720.6125++++
														R.GLTGPIGPPGPAGAPGDKGEAGPSGPPGPTGAR.G [753, 785] (missed 1)	1440.2178++
														R.GLTGPIGPPGPAGAPGDKGEAGPSGPPGPTGAR.G [753, 785] (missed 1)	1448.2152++
														R.GLTGPIGPPGPAGAPGDKGEAGPSGPPGPTGAR.G [753, 785] (missed 1)	965.8126+++
														R.GLTGPIGPPGPAGAPGDKGEAGPSGPPGPTGAR.G [753, 785] (missed 1)	724.6112++++
														R.GLTGPIGPPGPAGAPGDKGEAGPSGPPGPTGAR.G [753, 785] (missed 1)	965.8126+++
														R.GLTGPIGPPGPAGAPGDKGEAGPSGPPGPTGAR.G [753, 785] (missed 1)	1456.2127++
														R.GLTGPIGPPGPAGAPGDKGEAGPSGPPGPTGAR.G [753, 785] (missed 1)	971.1442+++
														R.GLTGPIGPPGPAGAPGDKGEAGPSGPPGPTGAR.G [753, 785] (missed 1)	728.6100++++
														R.GLTGPIGPPGPAGAPGDK[Gal]GEAGPSGPPGPTGAR.G [753, 785] (missed 1)	1025.1618+++
														R.GLTGPIGPPGPAGAPGDKGEAGPSGPPGPTGAR.G [753, 785] (missed 1)	1456.2127++
														R.GLTGPIGPPGPAGAPGDKGEAGPSGPPGPTGAR.G [753, 785] (missed 1)	971.1442+++
														R.GLTGPIGPPGPAGAPGDKGEAGPSGPPGPTGAR.G [753, 785] (missed 1)	728.6100++++
														R.GLTGPIGPPGPAGAPGDK[Gal]GEAGPSGPPGPTGAR.G [753, 785] (missed 1)	1030.4934+++
														R.GLTGPIGPPGPAGAPGDKGEAGPSGPPGPTGAR.G [753, 785] (missed 1)	1464.2101++
														R.GLTGPIGPPGPAGAPGDKGEAGPSGPPGPTGAR.G [753, 785] (missed 1)	976.4758+++
														R.GLTGPIGPPGPAGAPGDKGEAGPSGPPGPTGAR.G [753, 785] (missed 1)	976.4758+++
														R.GLTGPIGPPGPAGAPGDKGEAGPSGPPGPTGAR.G [753, 785] (missed 1)	732.6087++++
														R.GLTGPIGPPGPAGAPGDKGEAGPSGPPGPTGAR.G [753, 785] (missed 1)	981.8075+++
														R.GLTGPIGPPGPAGAPGDK[Gal]GEAGPSGPPGPTGAR.G [753, 785] (missed 1)	1019.8302+++
														R.GLTGPIGPPGPAGAPGDK[GalGlu]GEAGPSGPPGPTGAR.G [753, 785] (missed 1)	1456.2127++
														R.GLTGPIGPPGPAGAPGDK[GalGlu]GEAGPSGPPGPTGAR.G [753, 785] (missed 1)	971.1442+++
														R.EGSPGAEGSPGRDGAPGAKGDR.G [1004, 1025] (missed 2)	691.6458+++
														R.EGSPGAEGSPGRDGAPGAKGDR.G [1004, 1025] (missed 2)	518.9862++++
														R.EGSPGAEGSPGRDGAPGAKGDR.G [1004, 1025] (missed 2)	696.9774+++
														R.EGSPGAEGSPGRDGAPGAKGDR.G [1004, 1025] (missed 2)	522.9849++++
														R.GFPGTPGLPGFK.G [172, 183]	619.8062++
														R.GFPGTPGLPGFKGVK.G [172, 186] (missed 1)	761.8986++
														R.GFPGTPGLPGFKGVK.G [172, 186] (missed 1)	769.8961++
														R.GFPGTPGLPGFKGVK.G [172, 186] (missed 1)	513.5998+++
														K.GHSGMDGLK.G [187, 195]	451.2135++
														K.GHSGMDGLK.G [187, 195]	301.1447+++
														K.GHSGMDGLK.G [187, 195]	459.2109++
														K.GHSGMDGLK.G [187, 195]	306.4764+++
														K.GHSGMDGLKGQPGAQGVK.G [187, 204] (missed 1)	878.4258++
														K.GHSGMDGLKGQPGAQGVK.G [187, 204] (missed 1)	439.7165++++
														K.GHSGMDGLKGQPGAQGVK.G [187, 204] (missed 1)	886.4232++
														K.GHSGMDGLKGQPGAQGVK.G [187, 204] (missed 1)	591.2846+++
														K.GHSGMDGLKGQPGAQGVK.G [187, 204] (missed 1)	443.7153++++
														K.GQPGAQGVKGEPGAPGENGTPGQAGAR.G [196, 222] (missed 1)	1255.0867++
														K.GQPGAQGVKGEPGAPGENGTPGQAGAR.G [196, 222] (missed 1)	837.0602+++
														K.GQPGAQGVK[Gal]GEPGAPGENGTPGQAGAR.G [196, 222] (missed 1)	891.0779+++
														K.GQPGAQGVKGEPGAPGENGTPGQAGAR.G [196, 222] (missed 1)	1263.0842++
														K.GQPGAQGVKGEPGAPGENGTPGQAGAR.G [196, 222] (missed 1)	842.3919+++
														R.GEVGLPGLSGPVGPPGNPGTNGLTGAK.G [289, 315]	1224.6219++
														R.GEVGLPGLSGPVGPPGNPGTNGLTGAK.G [289, 315]	816.7504+++
														R.GEVGLPGLSGPVGPPGNPGTNGLTGAK.G [289, 315]	1232.6194++
														R.GEVGLPGLSGPVGPPGNPGTNGLTGAK.G [289, 315]	822.0820+++
														R.GEVGLPGLSGPVGPPGNPGTNGLTGAK.G [289, 315]	1232.6194++
														R.GEVGLPGLSGPVGPPGNPGTNGLTGAK.G [289, 315]	822.0820+++
														R.GEVGLPGLSGPVGPPGNPGTNGLTGAK.G [289, 315]	1240.6168++
														R.GEVGLPGLSGPVGPPGNPGTNGLTGAK.G [289, 315]	827.4136+++
														R.GLVGEPGPAGSK.G [349, 360]	534.7878++
														R.GLVGEPGPAGSK.G [349, 360]	542.7853++
														R.GLVGEPGPAGSK.G [349, 360]	550.7828++
														R.GLVGEPGPAGSKGESGNK.G [349, 366] (missed 1)	547.6128+++
														R.GLVGEPGPAGSKGESGNK.G [349, 366] (missed 1)	558.2761+++
														R.TGETGASGPPGFVGEK.G [837, 852]	745.8597++
														R.TGETGASGPPGFVGEK.G [837, 852]	753.8572++
														R.TGETGASGPPGFVGEK.G [837, 852]	761.8546++
														R.TGETGASGPPGFVGEK.G [837, 852]	761.8546++
														R.DGNPGSDGPPGRDGQPGHKGER.G [933, 954] (missed 2)	745.6638+++
														R.DGNPGSDGPPGRDGQPGHKGER.G [933, 954] (missed 2)	559.4997++++
														R.DGNPGSDGPPGRDGQPGHKGER.G [933, 954] (missed 2)	750.9955+++
														R.DGNPGSDGPPGRDGQPGHKGER.G [933, 954] (missed 2)	563.4984++++
														R.GPSGPQGIRGDK.G [1003, 1014] (missed 1)	592.8046++
														R.GPSGPQGIRGDK.G [1003, 1014] (missed 1)	395.5388+++
														R.GPSGPQGIRGDKGEPGDK.G [1003, 1020] (missed 2)	589.9589+++
														R.GPSGPQGIRGDKGEPGDK.G [1003, 1020] (missed 2)	442.7210++++
														R.GPSGPQGIRGDKGEPGDK.G [1003, 1020] (missed 2)	595.2905+++
														R.GPSGPQGIRGDKGEPGDKGHR.G [1003, 1023] (missed 3)	706.6860+++
														R.GPSGPQGIRGDKGEPGDKGHR.G [1003, 1023] (missed 3)	530.2663++++
														R.GPSGPQGIRGDKGEPGDKGHR.G [1003, 1023] (missed 3)	427.6135; +5
														R.GPSGPQGIRGDKGEPGDKGHR.G [1003, 1023] (missed 3)	712.0177+++
														R.GPSGPQGIRGDKGEPGDKGHR.G [1003, 1023] (missed 3)	534.2651++++
														R.GPSGPQGIRGDKGEPGDKGHR.G [1003, 1023] (missed 3)	427.6135; +5
														R.GPSGPQGIRGDKGEPGDKGHR.G [1003, 1023] (missed 3)	717.3493+++
														R.GPSGPQGIRGDKGEPGDKGHR.G [1003, 1023] (missed 3)	538.2638++++
														R.GPSGPQGIRGDKGEPGDKGHR.G [1003, 1023] (missed 3)	430.8125; +5
														R.GPSGPQGIRGDKGEPGDKGHR.G [1003, 1023] (missed 3)	722.6809+++
														R.GPSGPQGIRGDKGEPGDKGHR.G [1003, 1023] (missed 3)	434.0115; +5
														R.GPSGPQGIRGDKGEPGDKGHR.G [1003, 1023] (missed 3)	706.6860+++
														R.GPSGPQGIRGDKGEPGDKGHR.G [1003, 1023] (missed 3)	530.2663++++
														R.GPSGPQGIRGDKGEPGDKGHR.G [1003, 1023] (missed 3)	427.6135; +5
														R.GPSGPQGIRGDKGEPGDKGHR.G [1003, 1023] (missed 3)	712.0177+++
														R.GPSGPQGIRGDKGEPGDKGHR.G [1003, 1023] (missed 3)	534.2651++++
														R.GPSGPQGIRGDKGEPGDKGHR.G [1003, 1023] (missed 3)	717.3493+++
														R.GPSGPQGIRGDKGEPGDKGHR.G [1003, 1023] (missed 3)	538.2638++++
														R.GPSGPQGIRGDKGEPGDKGHR.G [1003, 1023] (missed 3)	430.8125; +5
														R.GPSGPQGIRGDKGEPGDKGHR.G [1003, 1023] (missed 3)	722.6809+++
														R.GPSGPQGIRGDKGEPGDKGHR.G [1003, 1023] (missed 3)	434.0115; +5

## Sheet: (5) K microheterogeneity
		P3H1 KO1	P3H1 KO2	P3H1 KO3	P3H1 WT1	P3H1 WT2	P3H1 WT3		mean (KO)	mean (WT)	q-value			Peptides included in analysis	mass-charge
COL1A1	K266	73.3074	77.992	76.0001	85.6971	83.6005	85.6448		75.7665	84.9808	0.000348	***		R.GFSGLDGAK.G [258, 266]	426.2165++
	K266 (OH)	22.5345	18.559	20.1586	13.5203	15.4387	13.408		20.4174	14.1223	0.000701	***		R.GFSGLDGAK.G [258, 266]	434.2140++
	K266 (Gal)	3.36054	2.7893	3.03271	0.748086	0.915086	0.912391		3.06085	0.858521	4.5e-05	****		R.GFSGLDGAKGDAGPAGPK.G [258, 275] (missed 1)	801.3995++
	K266 (GalGlu)	0.797584	0.659724	0.80867	0.0345854	0.0456851	0.0347469		0.755326	0.0383391	3.1e-05	****		R.GFSGLDGAKGDAGPAGPK.G [258, 275] (missed 1)	534.6021+++
	K275	60.2896	58.8921	57.0553	69.7848	66.4879	70.1287		58.7457	68.8004	0.000249	***		R.GFSGLDGAKGDAGPAGPK.G [258, 275] (missed 1)	809.3970++
	K275 (OH)	38.7436	40.1035	41.7584	29.9821	33.2481	29.6466		40.2018	30.9589	0.000296	***		R.GFSGLDGAKGDAGPAGPK.G [258, 275] (missed 1)	539.9338+++
	K275 (Gal)	0.858698	0.904731	1.04304	0.230196	0.260941	0.22275		0.93549	0.237962	4.5e-05	****		R.GFSGLDGAK(Gal)GDAGPAGPK.G [258, 275] (missed 1)	890.4234++
	K275 (GalGlu)	0.1081	0.0996659	0.143317	0.00296362	0.00304633	0.00198183		0.117028	0.00266393	0.000136	***		R.GFSGLDGAK(Gal)GDAGPAGPK.G [258, 275] (missed 1)	593.9514+++
	K509	2.2139	3.49176	3.38317	20.0098	11.0012	10.346		3.02961	13.7857	0.002191	**		R.GFSGLDGAK(GalGlu)GDAGPAGPK.G [258, 275] (missed 1)	971.4498++
	K509 (OH)	93.1963	92.6446	92.5176	78.5852	87.3788	88.6253		92.7861	84.8631	0.005187	**		R.GFSGLDGAK(GalGlu)GDAGPAGPK.G [258, 275] (missed 1)	647.9690+++
	K509 (Gal)	4.58982	3.86368	4.09923	1.40499	1.62002	1.02871		4.18424	1.35124	7.8e-05	****		R.GFSGLDGAKGDAGPAGPK.G [258, 275] (missed 1)	817.3945++
	K575	52.5774	55.5704	50.412	88.5584	86.1142	86.5824		52.8533	87.085	1.4e-05	****		R.GFSGLDGAKGDAGPAGPK.G [258, 275] (missed 1)	545.2654+++
	K575 (OH)	44.22	42.238	46.1296	11.3484	13.736	13.3088		44.1959	12.7977	1e-05	****		R.GFSGLDGAKGDAGPAGPK.G [258, 275] (missed 1)	801.3995++
	K575 (Gal)	3.01795	2.06692	3.26591	0.0812237	0.142949	0.0996137		2.78359	0.107929	0.000204	***		R.GFSGLDGAKGDAGPAGPK.G [258, 275] (missed 1)	534.6021+++
	K575 (GalGlu)	0.184691	0.1246	0.192496	0.0120094	0.00686608	0.009173		0.167262	0.00934951	0.000204	***		R.GFSGLDGAKGDAGPAGPK.G [258, 275] (missed 1)	809.3970++
	K731	36.0297	37.5348	33.4888	68.966	69.9299	69.1526		35.6844	69.3495	7e-06	****		R.GFSGLDGAKGDAGPAGPK.G [258, 275] (missed 1)	539.9338+++
	K731 (OH)	56.3679	55.0192	58.248	29.9781	28.9435	29.8023		56.545	29.5746	7e-06	****		R.GFSGLDGAK(Gal)GDAGPAGPK.G [258, 275] (missed 1)	890.4234++
	K731 (Gal)	7.06607	7.04204	7.70715	1.0257	1.10009	1.01625		7.27175	1.04734	7e-06	****		R.GFSGLDGAK(Gal)GDAGPAGPK.G [258, 275] (missed 1)	593.9514+++
	K731 (GalGlu)	0.536326	0.403935	0.556073	0.0302099	0.0265882	0.0287784		0.498778	0.0285255	0.000114	***		R.GFSGLDGAK(GalGlu)GDAGPAGPK.G [258, 275] (missed 1)	971.4498++
	K770	81.3802	81.0851	78.8928	93.2761	92.5862	93.306		80.4527	93.0561	3e-05	****		R.GFSGLDGAK(GalGlu)GDAGPAGPK.G [258, 275] (missed 1)	647.9690+++
	K770 (OH)	10.7586	10.6494	12.2041	3.84357	4.20122	3.8115		11.204	3.95209	3.4e-05	****		R.GFSGLDGAKGDAGPAGPK.G [258, 275] (missed 1)	817.3945++
	K770 (Gal)	0.490397	0.525111	0.473836	0.281637	0.287577	0.203105		0.496448	0.25744	0.000214	***		R.GFSGLDGAKGDAGPAGPK.G [258, 275] (missed 1)	545.2654+++
	K770 (GalGlu)	7.37076	7.74032	8.42929	2.59865	2.92504	2.67936		7.84679	2.73435	2.7e-05	****		K.GDAGPAGPKGEPGSPGENGAPGQMGPR.G [267, 293] (missed 1)	821.0435+++
COL1A2	K204	1.38426	2.00327	2.00344	3.89034	3.59373	3.95182		1.79699	3.81196	0.000136	***		K.GDAGPAGPKGEPGSPGENGAPGQMGPR.G [267, 293] (missed 1)	826.3752+++
	K204 (OH)	97.6365	96.9546	96.8444	95.5892	96.0058	95.7908		97.1451	95.7953	0.000658	***		K.GDAGPAGPK(GalGlu)GEPGSPGENGAPGQMGPR.G [267, 293] (missed 1)	939.7420+++
	K204 (Gal)	0.979283	1.04217	1.15217	0.520494	0.400464	0.257359		1.05788	0.392773	0.000204	***		K.GDAGPAGPK(Gal)GEPGSPGENGAPGQMGPR.G [267, 293] (missed 1)	885.7244+++
														K.GDAGPAGPKGEPGSPGENGAPGQMGPR.G [267, 293] (missed 1)	1247.0566++
														K.GDAGPAGPKGEPGSPGENGAPGQMGPR.G [267, 293] (missed 1)	831.7068+++
														K.GDAGPAGPKGEPGSPGENGAPGQMGPR.G [267, 293] (missed 1)	1247.0566++
														K.GDAGPAGPKGEPGSPGENGAPGQMGPR.G [267, 293] (missed 1)	831.7068+++
														R.GAPGPAGPKGSPGEAGRPGEAGLPGAK.G [501, 527] (missed 1)	802.0666+++
														R.GAPGPAGPKGSPGEAGRPGEAGLPGAK.G [501, 527] (missed 1)	601.8017++++
														R.GAPGPAGPKGSPGEAGRPGEAGLPGAK.G [501, 527] (missed 1)	802.0666+++
														R.GAPGPAGPKGSPGEAGRPGEAGLPGAK.G [501, 527] (missed 1)	601.8017++++
														R.GAPGPAGPKGSPGEAGRPGEAGLPGAK.G [501, 527] (missed 1)	807.3982+++
														R.GAPGPAGPKGSPGEAGRPGEAGLPGAK.G [501, 527] (missed 1)	605.8005++++
														R.GAPGPAGPK(Gal)GSPGEAGRPGEAGLPGAK.G [501, 527] (missed 1)	646.3137++++
														R.GAPGPAGPKGSPGEAGRPGEAGLPGAK.G [501, 527] (missed 1)	812.7298+++
														R.GAPGPAGPKGSPGEAGRPGEAGLPGAK.G [501, 527] (missed 1)	609.7992++++
														R.GQAGVMGFPGPK.G [564, 575]	581.2897++
														R.GQAGVMGFPGPK.G [564, 575]	387.8622+++
														R.GQAGVMGFPGPK.G [564, 575]	589.2871++
														R.GQAGVMGFPGPK.G [564, 575]	589.2871++
														R.GQAGVMGFPGPK.G [564, 575]	589.2871++
														R.GQAGVMGFPGPK.G [564, 575]	597.2846++
														R.GQAGVMGFPGPKGTAGEPGK.A [564, 583] (missed 1)	937.9569++
														R.GQAGVMGFPGPKGTAGEPGK.A [564, 583] (missed 1)	625.6404+++
														R.GQAGVMGFPGPK(Gal)GTAGEPGK.A [564, 583] (missed 1)	679.6580+++
														R.GQAGVMGFPGPK(GalGlu)GTAGEPGK.A [564, 583] (missed 1)	733.6756+++
														R.GQAGVMGFPGPKGTAGEPGK.A [564, 583] (missed 1)	945.9544++
														R.GQAGVMGFPGPKGTAGEPGK.A [564, 583] (missed 1)	630.9720+++
														R.GQAGVMGFPGPK(Gal)GTAGEPGK.A [564, 583] (missed 1)	1026.9808++
														R.GQAGVMGFPGPK(Gal)GTAGEPGK.A [564, 583] (missed 1)	684.9896+++
														R.GQAGVMGFPGPKGTAGEPGK.A [564, 583] (missed 1)	953.9518++
														R.GQAGVMGFPGPKGTAGEPGK.A [564, 583] (missed 1)	636.3036+++
														R.GQAGVMGFPGPKGTAGEPGKAGER.G [564, 587] (missed 2)	758.0428+++
														R.GQAGVMGFPGPKGTAGEPGKAGER.G [564, 587] (missed 2)	568.7839++++
														R.GQAGVMGFPGPKGTAGEPGKAGER.G [564, 587] (missed 2)	768.7061+++
														R.GQAGVMGFPGPKGTAGEPGKAGER.G [564, 587] (missed 2)	576.7814++++
														R.GAAGLPGPK.G [723, 731]	392.2216++
														R.GAAGLPGPK.G [723, 731]	400.2191++
														R.GAAGLPGPKGDR.G [723, 734] (missed 1)	556.2964++
														R.GAAGLPGPKGDR.G [723, 734] (missed 1)	371.2000+++
														R.GAAGLPGPKGDR.G [723, 734] (missed 1)	564.2938++
														R.GAAGLPGPKGDR.G [723, 734] (missed 1)	376.5316+++
														R.GAAGLPGPK[GaL]GDR.G [723, 734] (missed 1)	645.3202++
														R.GAAGLPGPK[Gal]GDR.G [723, 734] (missed 1)	430.5492+++
														R.GAAGLPGPK[GalGlu]GDR.G [723, 734] (missed 1)	726.3466++
														R.GAAGLPGPKGDRGDAGPK.G [723, 740] (missed 2)	818.9237++
														R.GAAGLPGPKGDRGDAGPK.G [723, 740] (missed 2)	546.2849+++
														R.GAAGLPGPKGDRGDAGPK.G [723, 740] (missed 2)	409.9655++++
														R.GAAGLPGPKGDRGDAGPK.G [723, 740] (missed 2)	826.9212++
														R.GAAGLPGPKGDRGDAGPK.G [723, 740] (missed 2)	551.6165+++
														R.GAAGLPGPKGDRGDAGPK.G [723, 740] (missed 2)	413.9642++++
														R.GAAGLPGPK[Gal]GDRGDAGPK.G [723, 740] (missed 2)	907.9476++
														R.GAAGLPGPK[Gal]GDRGDAGPK.G [723, 740] (missed 2)	605.6341+++
														R.GAAGLPGPK[Gal]GDRGDAGPK.G [723, 740] (missed 2)	454.4774++++
														R.GAAGLPGPKGDRGDAGPK.G [723, 740] (missed 2)	834.9186++
														R.GAAGLPGPKGDRGDAGPK.G [723, 740] (missed 2)	556.9482+++
														R.GAAGLPGPKGDRGDAGPK.G [723, 740] (missed 2)	417.9630++++
														R.GAAGLPGPK[Gal]GDRGDAGPK.G [723, 740] (missed 2)	610.9658+++
														R.GAAGLPGPKGDRGDAGPKGADGSPGK.D [723, 748] (missed 3)	585.2900++++
														R.GAAGLPGPKGDRGDAGPKGADGSPGK.D [723, 748] (missed 3)	785.3826+++
														R.GAAGLPGPK[Gal]GDRGDAGPKGADGSPGK.D [723, 748] (missed 3)	839.4002+++
														R.GAAGLPGPK[Gal]GDRGDAGPKGADGSPGK.D [723, 748] (missed 3)	629.8019++++
														R.GAAGLPGPKGDRGDAGPKGADGSPGKDGAR.G [723, 752] (missed 4)	907.7815+++
														R.GAAGLPGPKGDRGDAGPKGADGSPGKDGAR.G [723, 752] (missed 4)	545.0718; +5
														R.GAAGLPGPKGDRGDAGPKGADGSPGKDGAR.G [723, 752] (missed 4)	454.3944; +6
														R.GAAGLPGPKGDRGDAGPKGADGSPGKDGAR.G [723, 752] (missed 4)	457.0602; +6
														R.GAAGLPGPKGDRGDAGPKGADGSPGKDGAR.G [723, 752] (missed 4)	918.4448+++
														R.GAAGLPGPKGDRGDAGPKGADGSPGKDGAR.G [723, 752] (missed 4)	689.0854++++
														R.GAAGLPGPKGDRGDAGPKGADGSPGKDGAR.G [723, 752] (missed 4)	551.4698; +5
														R.GAAGLPGPKGDRGDAGPKGADGSPGKDGAR.G [723, 752] (missed 4)	459.7260; +6
														R.GAAGLPGPK[Gal]GDRGDAGPKGADGSPGKDGAR.G [723, 752] (missed 4)	729.5986++++
														R.GLTGPIGPPGPAGAPGDK.G [753, 770]	795.9097++
														R.GLTGPIGPPGPAGAPGDK.G [753, 770]	530.9423+++
														R.GLTGPIGPPGPAGAPGDK.G [753, 770]	803.9072++
														R.GLTGPIGPPGPAGAPGDKGEAGPSGPPGPTGAR.G [753, 785] (missed 1)	960.4809+++
														R.GLTGPIGPPGPAGAPGDKGEAGPSGPPGPTGAR.G [753, 785] (missed 1)	720.6125++++
														R.GLTGPIGPPGPAGAPGDKGEAGPSGPPGPTGAR.G [753, 785] (missed 1)	1440.2178++
														R.GLTGPIGPPGPAGAPGDKGEAGPSGPPGPTGAR.G [753, 785] (missed 1)	1448.2152++
														R.GLTGPIGPPGPAGAPGDKGEAGPSGPPGPTGAR.G [753, 785] (missed 1)	965.8126+++
														R.GLTGPIGPPGPAGAPGDKGEAGPSGPPGPTGAR.G [753, 785] (missed 1)	724.6112++++
														R.GLTGPIGPPGPAGAPGDKGEAGPSGPPGPTGAR.G [753, 785] (missed 1)	965.8126+++
														R.GLTGPIGPPGPAGAPGDKGEAGPSGPPGPTGAR.G [753, 785] (missed 1)	1456.2127++
														R.GLTGPIGPPGPAGAPGDKGEAGPSGPPGPTGAR.G [753, 785] (missed 1)	971.1442+++
														R.GLTGPIGPPGPAGAPGDKGEAGPSGPPGPTGAR.G [753, 785] (missed 1)	728.6100++++
														R.GLTGPIGPPGPAGAPGDK[Gal]GEAGPSGPPGPTGAR.G [753, 785] (missed 1)	1025.1618+++
														R.GLTGPIGPPGPAGAPGDKGEAGPSGPPGPTGAR.G [753, 785] (missed 1)	1456.2127++
														R.GLTGPIGPPGPAGAPGDKGEAGPSGPPGPTGAR.G [753, 785] (missed 1)	971.1442+++
														R.GLTGPIGPPGPAGAPGDKGEAGPSGPPGPTGAR.G [753, 785] (missed 1)	728.6100++++
														R.GLTGPIGPPGPAGAPGDK[Gal]GEAGPSGPPGPTGAR.G [753, 785] (missed 1)	1030.4934+++
														R.GLTGPIGPPGPAGAPGDKGEAGPSGPPGPTGAR.G [753, 785] (missed 1)	1464.2101++
														R.GLTGPIGPPGPAGAPGDKGEAGPSGPPGPTGAR.G [753, 785] (missed 1)	976.4758+++
														R.GLTGPIGPPGPAGAPGDKGEAGPSGPPGPTGAR.G [753, 785] (missed 1)	976.4758+++
														R.GLTGPIGPPGPAGAPGDKGEAGPSGPPGPTGAR.G [753, 785] (missed 1)	732.6087++++
														R.GLTGPIGPPGPAGAPGDKGEAGPSGPPGPTGAR.G [753, 785] (missed 1)	981.8075+++
														R.GLTGPIGPPGPAGAPGDK[Gal]GEAGPSGPPGPTGAR.G [753, 785] (missed 1)	1019.8302+++
														R.GLTGPIGPPGPAGAPGDK[GalGlu]GEAGPSGPPGPTGAR.G [753, 785] (missed 1)	1456.2127++
														R.GLTGPIGPPGPAGAPGDK[GalGlu]GEAGPSGPPGPTGAR.G [753, 785] (missed 1)	971.1442+++
														K.GHSGMDGLKGQPGAQGVK.G [187, 204] (missed 1)	878.4258++
														K.GHSGMDGLKGQPGAQGVK.G [187, 204] (missed 1)	439.7165++++
														K.GHSGMDGLKGQPGAQGVK.G [187, 204] (missed 1)	886.4232++
														K.GHSGMDGLKGQPGAQGVK.G [187, 204] (missed 1)	591.2846+++
														K.GHSGMDGLKGQPGAQGVK.G [187, 204] (missed 1)	443.7153++++
														K.GQPGAQGVKGEPGAPGENGTPGQAGAR.G [196, 222] (missed 1)	1255.0867++
														K.GQPGAQGVKGEPGAPGENGTPGQAGAR.G [196, 222] (missed 1)	837.0602+++
														K.GQPGAQGVK[Gal]GEPGAPGENGTPGQAGAR.G [196, 222] (missed 1)	891.0779+++
														K.GQPGAQGVKGEPGAPGENGTPGQAGAR.G [196, 222] (missed 1)	1263.0842++
														K.GQPGAQGVKGEPGAPGENGTPGQAGAR.G [196, 222] (missed 1)	842.3919+++
