# Supplementary material for: Prolyl-3-hydroxylase 1 is a central regulator of collagen post-translational modifications and the collagen biosynthetic network
Source: J Biol Chem. 2026 Apr 1;302(5):111422. doi: 10.1016/j.jbc.2026.111422 (PMC13133952; doi:10.1016/j.jbc.2026.111422)
Supplement: Supplemental Table S3 [file mmc3.xlsx]

## Sheet: Table S3 Legend
Quantification of site occupancies in primary human lung fibroblasts, P3H1 siRNA vs. scr siRNA
Sheet	Title	Description	Figure in manuscript
1	X sites in GPO (3-Hyp)	Quantification results for 3-Hyp sites in GPO motif (O=4-Hyp). Statistical analysis was performed in GraphPadPrism by paired t-test; *, p>0.1; **, p>0.01	8
2	4-Hyp sites	Quantification results for 4-Hyp sites. Statistical analysis was performed in GraphPadPrism by paired t-test; *, p>0.1. 4-Hyp sites for which no unambiguous MS1 spectrum was identified for the unhydroxylated site in Skyline (interpreted as 100% site occupancy) are not shown.	9
3	GPA GPS sites	Quantification results for hydroxylated GPA and GPS motifs. Statistical analysis was performed in GraphPadPrism by paired t-test; *, p>0.1.	9
4	K-OH sites	Quantification results for hydroxylated lysines. Statistical analysis was performed in GraphPadPrism by paired t-test; *, p>0.1.	10
5	K microheterogeneity	Lysine modification microheterogeneity for lysines detected in hydroxylated and glycosylated forms.	10

## Sheet: (1) X sites in GPO (3-HyP)
		P3H1 kd1	P3H1 kd2	P3H1 kd3	P3H1 kd4	P3H1 scr1	P3H1 scr2	P3H1 scr3	P3H1 scr4		mean (kd)	mean (scr)	p-value			Peptides included in analysis	mass-charge
COL1A1	P333	4.77219	3.63795	4.40407	4.5675	2.68074	4.44613	2.65928	6.28096		4.34543	4.01678	0.750161	n.s.		R.GNDGATGAAGPPGPTGPAGPPGFPGAVGAK.G [323, 352]	844.7420+++
	P375	45.4903	46.0596	46.215	45.3732	44.8684	47.1816	43.0788	50.5468		45.7845	46.4189	0.740859	n.s.		R.GNDGATGAAGPPGPTGPAGPPGFPGAVGAK.G [323, 352]	850.0736+++
	P426	6.32987	2.89608	6.38667	4.78958	3.71077	3.69001	3.37651	3.19802		5.10055	3.49383	0.157169	n.s.		R.GNDGATGAAGPPGPTGPAGPPGFPGAVGAK.G [323, 352]	850.0736+++
	P459	3.97085	2.03761	3.43105	3.74949	2.83423	1.45441	2.05833	4.37656		3.29725	2.68088	0.300578	n.s.		R.GNDGATGAAGPPGPTGPAGPPGFPGAVGAK.G [323, 352]	855.4052+++
	P483	1.43941	0.724861	1.15304	1.24167	1.4615	0.80837	1.00305	1.10651		1.13974	1.09486	0.76082	n.s.		R.GNDGATGAAGPPGPTGPAGPPGFPGAVGAK.G [323, 352]	860.7369+++
	P555/P570 (1 3-Hyp)	20.9584	7.77022	11.669	13.2379	30.2806	10.3665	18.9617	14.9146		13.4089	18.6308	0.064909	*		R.GEPGPPGPAGAAGPAGNPGADGQPGAK.G [371, 397]	767.3561+++
	P555/P570 (2 3-Hyp)	1.25038	0.205723	0.617519	0.619488	0.787393	0.284169	0.538775	0.683449		0.673277	0.573447	0.530478	n.s.		R.GEPGPPGPAGAAGPAGNPGADGQPGAK.G [371, 397]	767.3561+++
	P621	1.47335	0.580716	1.11352	1.06301	0.778006	0.488976	0.762852	0.728366		1.05765	0.68955	0.057669	*		R.GEPGPPGPAGAAGPAGNPGADGQPGAK.G [371, 397]	772.6878+++
	P690	2.02571	0.9949	1.74608	1.9372	1.67645	1.21227	1.30515	1.69676		1.67597	1.47266	0.275354	n.s.		R.GEPGPPGPAGAAGPAGNPGADGQPGAK.G [371, 397]	772.6878+++
	P771	7.75539	3.74742	6.3244	6.81149	8.02804	4.37548	5.783	7.11043		6.15968	6.32424	0.533692	n.s.		R.GEPGPPGPAGAAGPAGNPGADGQPGAK.G [371, 397]	772.6878+++
	P885/P894/P897 (1 x 3-Hyp)	34.5827	22.3121	28.2771	29.8137	42.3861	33.5144	34.0948	46.3951		28.7464	39.0976	0.022023	*		R.GEPGPPGPAGAAGPAGNPGADGQPGAK.G [371, 397]	772.6878+++
	P885/P894/P897 (2 x 3-Hyp)	7.52806	1.9228	5.2876	4.83823	9.54733	2.91278	6.16989	9.00452		4.89417	6.90863	0.077497	*		R.GPSGPQGPGGPPGPK.G [416, 430]	643.8280++
	P927	4.86567	2.30444	3.68849	4.31717	4.33204	3.04877	2.66334	5.83425		3.79394	3.9696	0.81205	n.s.		R.GPSGPQGPGGPPGPK.G [416, 430]	651.8255++
	P1119/P1122 (1 x 3-Hyp)	30.3697	14.2822	24.256	22.6993	24.5591	13.8834	19.4399	23.5102		22.9018	20.3482	0.212531	n.s.		R.GPSGPQGPGGPPGPK.G [416, 430]	659.8229++
	P1119/P1122 (2 x 3-Hyp)	9.79759	1.9888	6.62487	5.12048	7.51423	1.79994	5.24616	7.19319		5.88294	5.43838	0.668895	n.s.		R.GPSGPQGPGGPPGPK.G [416, 430]	659.8229++
COL1A2	P371	4.61525	2.70592	3.67469	4.21208	2.49865	3.84766	1.91121	2.43666		3.80199	2.67355	0.224304	n.s.		K.GEPGPVGVQGPPGPAGEEGK.R [449, 468]	916.4447++
	P593	4.22066	2.04826	3.1846	4.9562	3.44205	2.25769	2.57117	2.31594		3.60243	2.64671	0.228958	n.s.		K.GEPGPVGVQGPPGPAGEEGK.R [449, 468]	924.4421++
	P797	80.1325	73.5267	75.0596	84.4743	98.3311	98.7821	94.2325	96.4629		78.2983	96.9521	0.006358	**		K.GEPGPVGVQGPPGPAGEEGK.R [449, 468]	932.4396++
	P806/809 (1 x 3-Hyp)	22.6422	16.468	19.2049	22.0558	21.2909	13.9818	16.785	19.29		20.0927	17.8369	0.006336	**		R.GEPGPTGLPGPPGER.G [473, 487]	733.3495++
	P806/809 (2 x 3-Hyp)	16.0352	3.87017	10.328	11.876	14.1136	3.48817	9.07009	11.7172		10.5273	9.59728	0.098477	*		R.GEPGPTGLPGPPGER.G [473, 487]	741.3470++
	P858	2.99389	0.900224	2.05683	2.03186	2.95805	0.533277	0.97084	0.995677		1.9957	1.36446	0.095073	*		K.TGPPGPAGQDGRPGPPGPPGAR.G [553, 574]	686.3314+++
																K.TGPPGPAGQDGRPGPPGPPGAR.G [553, 574]	691.6630+++		Mixture in MS1 spectrum
																K.TGPPGPAGQDGRPGPPGPPGAR.G [553, 574]	691.6630+++
																K.TGPPGPAGQDGRPGPPGPPGAR.G [553, 574]	696.9946+++
																K.DGEAGAQGPPGPAGPAGER.G [613, 631]	845.8926++
																K.DGEAGAQGPPGPAGPAGER.G [613, 631]	853.8901++
																K.DGEAGAQGPPGPAGPAGER.G [613, 631]	861.8875++
																R.GVQGPPGPAGPR.G [686, 697]	545.2936++
																R.GVQGPPGPAGPR.G [686, 697]	553.2911++
																R.GVQGPPGPAGPR.G [686, 697]	561.2885++
																R.GLTGPIGPPGPAGAPGDK.G [764, 781]	779.9148++
																R.GLTGPIGPPGPAGAPGDK.G [764, 781]	787.9123++
																R.GLTGPIGPPGPAGAPGDK.G [764, 781]	795.9097++
																R.GLTGPIGPPGPAGAPGDK.G [764, 781]	795.9097++
																R.GLTGPIGPPGPAGAPGDK.G [764, 781]	803.9072++
																R.GLTGPIGPPGPAGAPGDK.G [764, 781]	803.9072++
																R.GLTGPIGPPGPAGAPGDK.G [764, 781]	811.9047++
																R.VGPPGPSGNAGPPGPPGPAGK.E [883, 903]	906.9474++
																R.VGPPGPSGNAGPPGPPGPAGK.E [883, 903]	604.9674+++
																R.VGPPGPSGNAGPPGPPGPAGK.E [883, 903]	914.9448++
																R.VGPPGPSGNAGPPGPPGPAGK.E [883, 903]	610.2990+++		Mixture in MS1 spectrum
																R.VGPPGPSGNAGPPGPPGPAGK.E [883, 903]	610.2990+++
																R.VGPPGPSGNAGPPGPPGPAGK.E [883, 903]	922.9423++		Mixture in MS1 spectrum
																R.VGPPGPSGNAGPPGPPGPAGK.E [883, 903]	922.9423++
																R.VGPPGPSGNAGPPGPPGPAGK.E [883, 903]	615.6306+++
																R.GETGPAGRPGEVGPPGPPGPAGEK.G [911, 934]	734.0258+++
																R.GETGPAGRPGEVGPPGPPGPAGEK.G [911, 934]	739.3575+++
																R.GETGPAGRPGEVGPPGPPGPAGEK.G [911, 934]	744.6891+++
																R.GETGPAGRPGEVGPPGPPGPAGEK.G [911, 934]	750.0207+++
																R.GFSGLQGPPGPPGSPGEQGPSGASGPAGPR.G [1112, 1141]	897.0915+++		Mixture in MS1 spectrum
																R.GFSGLQGPPGPPGSPGEQGPSGASGPAGPR.G [1112, 1141]	897.0915+++
																R.GFSGLQGPPGPPGSPGEQGPSGASGPAGPR.G [1112, 1141]	1353.1311++
																R.GFSGLQGPPGPPGSPGEQGPSGASGPAGPR.G [1112, 1141]	902.4232+++
																R.GFSGLQGPPGPPGSPGEQGPSGASGPAGPR.G [1112, 1141]	907.7548+++		Mixture in MS1 spectrum
																R.GFSGLQGPPGPPGSPGEQGPSGASGPAGPR.G [1112, 1141]	907.7548+++
																R.GFSGLQGPPGPPGSPGEQGPSGASGPAGPR.G [1112, 1141]	913.0865+++
																K.GEPGSAGPQGPPGPSGEEGK.R [361, 380]	904.4083++
																K.GEPGSAGPQGPPGPSGEEGK.R [361, 380]	912.4058++
																K.GEPGSAGPQGPPGPSGEEGK.R [361, 380]	920.4032++
																R.GPPGESGAAGPTGPIGSR.G [592, 609]	790.8868++
																R.GPPGESGAAGPTGPIGSR.G [592, 609]	798.8843++
																R.TGPPGPSGISGPPGPPGPAGK.E [795, 815]	915.4550++
																R.TGPPGPSGISGPPGPPGPAGK.E [795, 815]	923.4525++
																R.TGPPGPSGISGPPGPPGPAGK.E [795, 815]	931.4500++		Mixture in MS1 spectrum
																R.TGPPGPSGISGPPGPPGPAGK.E [795, 815]	931.4500++
																R.TGPPGPSGISGPPGPPGPAGK.E [795, 815]	939.4474++
																R.TGPPGPSGISGPPGPPGPAGK.E [795, 815]	915.4550++
																R.TGPPGPSGISGPPGPPGPAGK.E [795, 815]	923.4525++
																R.TGPPGPSGISGPPGPPGPAGK.E [795, 815]	615.9708+++
																R.TGPPGPSGISGPPGPPGPAGK.E [795, 815]	931.4500++		Mixture in MS1 spectrum
																R.TGPPGPSGISGPPGPPGPAGK.E [795, 815]	931.4500++
																R.TGPPGPSGISGPPGPPGPAGK.E [795, 815]	939.4474++
																R.TGPPGPSGISGPPGPPGPAGK.E [795, 815]	626.6340+++
																K.GPSGEAGTAGPPGTPGPQGLLGAPGILGLPGSR.G [847, 879]	986.5036+++
																K.GPSGEAGTAGPPGTPGPQGLLGAPGILGLPGSR.G [847, 879]	991.8353+++

## Sheet: (2) 4-Hyp sites
		P3H1 kd1	P3H1 kd2	P3H1 kd3	P3H1 kd4	P3H1 scr1	P3H1 scr2	P3H1 scr3	P3H1 scr4		mean (kd)	mean (scr)	p-value			Peptides included in analysis	mass-charge
COL1A1	P346	79.6723	86.4008	81.0166	79.9364	50.6427	90.3651	56.6561	75.0881		81.7565	68.188	0.183316	n.s.		R.GNDGATGAAGPPGPTGPAGPPGFPGAVGAK.G [323, 352]	844.7420+++
	P373	54.5097	53.9404	53.785	54.6268	55.1316	52.8184	56.9212	49.4532		54.2155	53.5811	0.740859	n.s.		R.GNDGATGAAGPPGPTGPAGPPGFPGAVGAK.G [323, 352]	1274.6068++
	P388	97.5542	99.1071	98.0758	98.6532	86.2819	99.4393	91.3297	85.9719		98.3476	90.7557	0.079973	*		R.GNDGATGAAGPPGPTGPAGPPGFPGAVGAK.G [323, 352]	850.0736+++
	P427	98.1591	99.0655	98.8383	99.556	91.4904	98.8523	93.3779	86.9961		98.9047	92.6792	0.092168	*		R.GNDGATGAAGPPGPTGPAGPPGFPGAVGAK.G [323, 352]	850.0736+++
	P460	96.1469	97.8699	97.7894	98.5208	76.2247	98.3629	85.0911	79.9145		97.5818	84.8983	0.072648	*		R.GNDGATGAAGPPGPTGPAGPPGFPGAVGAK.G [323, 352]	1282.6042++
	P601	90.4124	90.3171	94.3871	92.569	56.7193	89.8803	69.8426	57.5138		91.9214	68.489	0.061447	*		R.GNDGATGAAGPPGPTGPAGPPGFPGAVGAK.G [323, 352]	855.4052+++
	P604	96.4117	95.1861	97.7859	97.8939	83.0563	94.2294	87.8867	74.0918		96.8194	84.816	0.084152	*		R.GNDGATGAAGPPGPTGPAGPPGFPGAVGAK.G [323, 352]	860.7369+++
	P622	90.6268	92.5925	94.1146	93.7469	66.6947	92.1926	76.508	63.032		92.7702	74.6068	0.06812	*		R.GEPGPPGPAGAAGPAGNPGADGQPGAK.G [371, 397]	767.3561+++
	P691	95.2473	98.3546	97.3073	98.619	78.6148	98.0063	85.8756	75.3566		97.382	84.4633	0.075126	*		R.GEPGPPGPAGAAGPAGNPGADGQPGAK.G [371, 397]	767.3561+++
	P772	99.8769	99.7354	99.937	99.9359	98.0024	99.6782	98.893	96.0608		99.8713	98.1586	0.129753	n.s.		R.GEPGPPGPAGAAGPAGNPGADGQPGAK.G [371, 397]	772.6878+++
	P778	96.7786	95.0717	98.1082	96.6947	84.7652	94.6398	90.7701	81.2533		96.6633	87.8571	0.072108	*		R.GEPGPPGPAGAAGPAGNPGADGQPGAK.G [371, 397]	772.6878+++
	P841	98.6369	98.346	99.0682	99.7754	94.6962	97.8749	96.2146	87.0933		98.9566	93.9698	0.160203	n.s.		R.GEPGPPGPAGAAGPAGNPGADGQPGAK.G [371, 397]	772.6878+++
	P859	85.3284	91.8388	91.0886	94.3932	61.0085	90.5454	65.4782	57.4976		90.6623	68.6324	0.060007	*		R.GEPGPPGPAGAAGPAGNPGADGQPGAK.G [371, 397]	772.6878+++
	P850	92.2559	95.1236	95.7962	95.372	68.1288	95.3115	77.6635	68.7949		94.637	77.4747	0.066006	*		R.GPSGPQGPGGPPGPK.G [416, 430]	643.8280++
	P937	77.5507	76.0785	80.1427	74.0376	43.42	80.487	52.6017	64.5089		76.9524	60.2544	0.152525	n.s.		R.GPSGPQGPGGPPGPK.G [416, 430]	651.8255++
	P946	99.4033	99.6949	99.3185	99.6225	98.7952	99.696	98.6583	99.4906		99.5098	99.16	0.13531	n.s.		R.GPSGPQGPGGPPGPK.G [416, 430]	659.8229++
	P949	59.8772	48.4273	65.1942	51.343	27.1101	50.3497	36.2846	38.7204		56.2104	38.1162	0.107932	n.s.		R.GPSGPQGPGGPPGPK.G [416, 430]	659.8229++
	P964	92.8141	96.9889	94.463	96.5506	77.9592	97.3206	81.4931	75.2467		95.2041	83.0049	0.074567	*		K.GEPGPVGVQGPPGPAGEEGK.R [449, 468]	916.4447++
	P1045/P1048/P1051/P1054 (4 x 4-Hyp)	67.27	62.8815	73.3129	63.3416	19.3963	67.0836	29.4384	33.9192		66.7015	37.4594	0.089979	*		K.GEPGPVGVQGPPGPAGEEGK.R [449, 468]	611.2989+++
	P1123/P1126 (2 x 4-HyP)	98.4794	94.2651	98.7227	97.2008	91.0604	92.9688	93.7	91.1901		97.167	92.2298	0.03256	*		K.GEPGPVGVQGPPGPAGEEGK.R [449, 468]	924.4421++
COL1A2	P147	84.8326	93.1628	88.3348	89.4931	58.7313	92.0068	62.1844	58.0327		88.9558	67.7388	0.052329	*		K.GEPGPVGVQGPPGPAGEEGK.R [449, 468]	616.6305+++
	P372	89.3579	93.8591	92.196	92.061	56.9141	92.664	67.4492	62.9028		91.8685	69.9825	0.053542	*		K.GEPGPVGVQGPPGPAGEEGK.R [449, 468]	932.4396++
	P642	90.2708	91.651	91.0371	90.8618	58.7056	92.3334	68.1942	64.4633		90.9552	70.9241	0.066879	*		R.GVPGPPGAVGPAGK.D [599, 612]	580.8248++
	P951	96.5671	97.8898	97.7924	98.6285	85.1333	97.8205	88.2533	79.8682		97.7194	87.7688	0.080605	*		R.GVPGPPGAVGPAGK.D [599, 612]	588.8222++
	P963	98.7111	98.732	99.0131	99.2485	92.6402	98.2434	94.4368	86.8857		98.9262	93.0515	0.095788	*		R.GVPGPPGAVGPAGK.D [599, 612]	588.8222++
	P1071	91.7964	96.4753	94.052	94.8634	69.8695	96.9436	73.507	73.6666		94.2968	78.4967	0.061371	*		R.GVPGPPGAVGPAGK.D [599, 612]	596.8197++
																K.DGEAGAQGPPGPAGPAGER.G [613, 631]	845.8926++
																K.DGEAGAQGPPGPAGPAGER.G [613, 631]	853.8901++
																K.DGEAGAQGPPGPAGPAGER.G [613, 631]	861.8875++
																R.GVQGPPGPAGPR.G [686, 697]	545.2936++
																R.GVQGPPGPAGPR.G [686, 697]	553.2911++
																R.GVQGPPGPAGPR.G [686, 697]	561.2885++
																R.GLTGPIGPPGPAGAPGDK.G [764, 781]	779.9148++
																R.GLTGPIGPPGPAGAPGDK.G [764, 781]	787.9123++
																R.GLTGPIGPPGPAGAPGDK.G [764, 781]	795.9097++
																R.GLTGPIGPPGPAGAPGDK.G [764, 781]	795.9097++
																R.GLTGPIGPPGPAGAPGDK.G [764, 781]	803.9072++
																R.GLTGPIGPPGPAGAPGDK.G [764, 781]	803.9072++
																R.GLTGPIGPPGPAGAPGDK.G [764, 781]	811.9047++
																R.GLTGPIGPPGPAGAPGDKGESGPSGPAGPTGAR.G [764, 796] (missed 1)	957.1407+++
																R.GLTGPIGPPGPAGAPGDKGESGPSGPAGPTGAR.G [764, 796] (missed 1)	957.1407+++
																R.GLTGPIGPPGPAGAPGDKGESGPSGPAGPTGAR.G [764, 796] (missed 1)	962.4723+++
																K.GDAGPPGPAGPAGPPGPIGNVGAPGAK(GalGlu)GAR.G [836, 865] (missed 1)	953.1369+++
																K.GDAGPPGPAGPAGPPGPIGNVGAPGAK(GalGlu)GAR.G [836, 865] (missed 1)	958.4686+++
																K.GDAGPPGPAGPAGPPGPIGNVGAPGAK(GalGlu)GAR.G [836, 865] (missed 1)	963.8002+++
																K.GDAGPPGPAGPAGPPGPIGNVGAPGAK(Gal)GAR.G [836, 865] (missed 1)	909.7826+++
																K.GDAGPPGPAGPAGPPGPIGNVGAPGAK(GalGlu)GAR.G [836, 865] (missed 1)	963.8002+++
																K.GDAGPPGPAGPAGPPGPIGNVGAPGAK(Gal)GAR.G [836, 865] (missed 1)	915.1142+++
																K.GDAGPPGPAGPAGPPGPIGNVGAPGAK(GalGlu)GAR.G [836, 865] (missed 1)	969.1319+++
																K.GDAGPPGPAGPAGPPGPIGNVGAPGAK.G [836, 862]	755.7135+++
																K.GDAGPPGPAGPAGPPGPIGNVGAPGAK.G [836, 862]	1141.0640++
																K.GDAGPPGPAGPAGPPGPIGNVGAPGAK.G [836, 862]	761.0451+++
																K.GDAGPPGPAGPAGPPGPIGNVGAPGAK.G [836, 862]	766.3767+++
																K.GDAGPPGPAGPAGPPGPIGNVGAPGAK(GalGlu)GAR.G [836, 865] (missed 1)	953.1369+++
																K.GDAGPPGPAGPAGPPGPIGNVGAPGAK(GalGlu)GAR.G [836, 865] (missed 1)	958.4686+++
																K.GDAGPPGPAGPAGPPGPIGNVGAPGAK(GalGlu)GAR.G [836, 865] (missed 1)	963.8002+++
																K.GDAGPPGPAGPAGPPGPIGNVGAPGAK(Gal)GAR.G [836, 865] (missed 1)	909.7826+++
																K.GDAGPPGPAGPAGPPGPIGNVGAPGAK(GalGlu)GAR.G [836, 865] (missed 1)	963.8002+++
																K.GDAGPPGPAGPAGPPGPIGNVGAPGAK(Gal)GAR.G [836, 865] (missed 1)	915.1142+++
																K.GDAGPPGPAGPAGPPGPIGNVGAPGAK(GalGlu)GAR.G [836, 865] (missed 1)	969.1319+++
																K.GSPGADGPAGAPGTPGPQGIAGQR.G [935, 958]	697.0068+++
																K.GSPGADGPAGAPGTPGPQGIAGQR.G [935, 958]	1045.0065++
																K.GSPGADGPAGAPGTPGPQGIAGQR.G [935, 958]	697.0068+++
																K.GSPGADGPAGAPGTPGPQGIAGQR.G [935, 958]	1053.0040++
																K.GSPGADGPAGAPGTPGPQGIAGQR.G [935, 958]	702.3384+++
																K.GSPGADGPAGAPGTPGPQGIAGQR.G [935, 958]	702.3384+++
																K.GSPGADGPAGAPGTPGPQGIAGQR.G [935, 958]	1061.0014++
																K.GSPGADGPAGAPGTPGPQGIAGQR.G [935, 958]	707.6700+++
																R.GVVGLPGQR.G [959, 967]	441.7614++
																R.GVVGLPGQR.G [959, 967]	449.7589++
																K.GDRGETGPAGPPGAPGAPGAPGPVGPAGK.S [1034, 1062] (missed 1)	817.0788+++
																K.GDRGETGPAGPPGAPGAPGAPGPVGPAGK.S [1034, 1062] (missed 1)	822.4104+++
																K.GDRGETGPAGPPGAPGAPGAPGPVGPAGK.S [1034, 1062] (missed 1)	822.4104+++
																K.GDRGETGPAGPPGAPGAPGAPGPVGPAGK.S [1034, 1062] (missed 1)	827.7421+++		Mixture in MS1 spectrum
																K.GDRGETGPAGPPGAPGAPGAPGPVGPAGK.S [1034, 1062] (missed 1)	827.7421+++
																K.GDRGETGPAGPPGAPGAPGAPGPVGPAGK.S [1034, 1062] (missed 1)	827.7421+++
																K.GDRGETGPAGPPGAPGAPGAPGPVGPAGK.S [1034, 1062] (missed 1)	833.0737+++ (idotp 0.99)
																K.GDRGETGPAGPPGAPGAPGAPGPVGPAGK.S [1034, 1062] (missed 1)	833.0737+++ (idotp 0.99)
																K.GDRGETGPAGPPGAPGAPGAPGPVGPAGK.S [1034, 1062] (missed 1)	838.4054+++ (idotp 1)
																R.GETGPAGPPGAPGAPGAPGPVGPAGK.S [1037, 1062]	707.6956+++ (idotp 0.97)
																R.GETGPAGPPGAPGAPGAPGPVGPAGK.S [1037, 1062]	713.0273+++ (idotp 0.9)
																R.GETGPAGPPGAPGAPGAPGPVGPAGK.S [1037, 1062]	718.3589+++ (idotp 0.97)		Mixture in MS1 spectrum
																R.GETGPAGPPGAPGAPGAPGPVGPAGK.S [1037, 1062]	718.3589+++ (idotp 0.99)
																R.GETGPAGPPGAPGAPGAPGPVGPAGK.S [1037, 1062]	1077.0347++ (idotp 0.99)
																R.GETGPAGPPGAPGAPGAPGPVGPAGK.S [1037, 1062]	723.6905+++ (idotp 0.99)		Mixture in MS1 spectrum
																R.GETGPAGPPGAPGAPGAPGPVGPAGK.S [1037, 1062]	723.6905+++ (idotp 0.99)
																R.GETGPAGPPGAPGAPGAPGPVGPAGK.S [1037, 1062]	1085.0322++ (idotp 0.98)
																R.GETGPAGPPGAPGAPGAPGPVGPAGK.S [1037, 1062]	723.6905+++ (idotp 0.98)
																R.GETGPAGPPGAPGAPGAPGPVGPAGK.S [1037, 1062]	1093.0296++ (idotp 1)
																R.GETGPAGPPGAPGAPGAPGPVGPAGK.S [1037, 1062]	729.0222+++ (idotp 1)
																R.GFSGLQGPPGPPGSPGEQGPSGASGPAGPR.G [1112, 1141]	897.0915+++		Mixture in MS1 spectrum
																R.GFSGLQGPPGPPGSPGEQGPSGASGPAGPR.G [1112, 1141]	897.0915+++
																R.GFSGLQGPPGPPGSPGEQGPSGASGPAGPR.G [1112, 1141]	1353.1311++
																R.GFSGLQGPPGPPGSPGEQGPSGASGPAGPR.G [1112, 1141]	902.4232+++
																R.GFSGLQGPPGPPGSPGEQGPSGASGPAGPR.G [1112, 1141]	907.7548+++		Mixture in MS1 spectrum
																R.GFSGLQGPPGPPGSPGEQGPSGASGPAGPR.G [1112, 1141]	907.7548+++
																R.GFSGLQGPPGPPGSPGEQGPSGASGPAGPR.G [1112, 1141]	913.0865+++
																K.AGEDGHPGKPGRPGER.G [141, 156]	544.9328+++
																K.AGEDGHPGKPGRPGER.G [141, 156]	550.2644+++
																K.GEPGSAGPQGPPGPSGEEGK.R [361, 380]	904.4083++
																K.GEPGSAGPQGPPGPSGEEGK.R [361, 380]	603.2746+++
																K.GEPGSAGPQGPPGPSGEEGK.R [361, 380]	912.4058++
																K.GEPGSAGPQGPPGPSGEEGK.R [361, 380]	608.6063+++
																K.GEPGSAGPQGPPGPSGEEGK.R [361, 380]	920.4032++
																K.GEPGVVGAVGTAGPSGPSGLPGER.G [622, 645]	1061.0322++
																K.GEPGVVGAVGTAGPSGPSGLPGER.G [622, 645]	707.6905+++
																K.GEPGVVGAVGTAGPSGPSGLPGER.G [622, 645]	1069.0296++
																K.GEPGVVGAVGTAGPSGPSGLPGER.G [622, 645]	713.0222+++
																R.GYPGNIGPVGAAGAPGPHGPVGPAGK.H [949, 974]	751.3905+++
																R.GYPGNIGPVGAAGAPGPHGPVGPAGK.H [949, 974]	756.7222+++
																R.GYPGNIGPVGAAGAPGPHGPVGPAGK.H [949, 974]	756.7222+++
																R.GYPGNIGPVGAAGAPGPHGPVGPAGK.H [949, 974]	762.0538+++
																R.TGHPGTVGPAGIR.G [1068, 1080]	610.3307++
																R.TGHPGTVGPAGIR.G [1068, 1080]	407.2229+++
																R.TGHPGTVGPAGIR.G [1068, 1080]	618.3282++
																R.TGHPGTVGPAGIR.G [1068, 1080]	412.5546+++

## Sheet: (3) GPA GPS sites
		P3H1 kd1	P3H1 kd2	P3H1 kd3	P3H1 kd4	P3H1 scr1	P3H1 scr2	P3H1 scr3	P3H1 scr4		mean (kd)	mean (scr)	p-value			Peptides included in analysis	mass-charge
COL1A1	P789 (GPA)	1.79393	0.9756	2.56617	1.04719	0.31311	1.00715	0.643276	0.515822		1.59572	0.61984	0.116158	n.s.		K.GESGPSGPAGPTGAR.G [782, 796]	649.3102++
	P1074 (GPA)	6.79593	2.67161	7.3614	3.9022	1.6683	2.52731	2.27673	1.68081		5.18279	2.03829	0.078303	*		K.GESGPSGPAGPTGAR.G [782, 796]	657.3077++
COL1A2	P584 (GPA)	61.0065	47.1893	68.036	43.1904	25.0768	45.9	32.7157	22.6572		54.8555	31.5874	0.064725	*		K.SGDRGETGPAGPAGPVGPVGAR.G [1063, 1084] (missed 1)	654.6644+++
	P701 (GPA)	9.51036	8.13825	11.4122	6.65218	2.59394	8.18585	4.19053	3.09643		8.92826	4.51669	0.081985	*		K.SGDRGETGPAGPAGPVGPVGAR.G [1063, 1084] (missed 1)	659.9961+++
	P998 (GPS)	3.26977	2.28511	2.84438	2.37024	1.40913	2.38907	1.08113	1.15038		2.69238	1.50743	0.079516	*		R.GLHGEFGLPGPAGPR.G [574, 588]	493.2564+++
																R.GLHGEFGLPGPAGPR.G [574, 588]	498.5880+++
																R.GEAGAAGPAGPAGPR.G [694, 708]	618.3100++
																R.GEAGAAGPAGPAGPR.G [694, 708]	626.3075++
																R.GPSGPQGIR.G [997, 1005]	434.7354++
																R.GPSGPQGIR.G [997, 1005]	442.7329++

## Sheet: (4) K-OH sites
		P3H1 kd1	P3H1 kd2	P3H1 kd3	P3H1 kd4	P3H1 scr1	P3H1 scr2	P3H1 scr3	P3H1 scr4		mean (kd)	mean (scr)	p-value			Peptides included in analysis	mass-charge
COL1A1	K352	69.183	76.5457	64.6136	76.8182	63.5884	74.9473	54.9705	84.4978		71.7901	69.501	0.582556	n.s.		R.GNDGATGAAGPPGPTGPAGPPGFPGAVGAK.G [323, 352]	844.7420+++
	K397	61.0071	60.6319	60.9321	68.3075	53.7153	67.5373	49.2038	65.7525		62.7197	59.0522	0.427445	n.s.		R.GNDGATGAAGPPGPTGPAGPPGFPGAVGAK.G [323, 352]	1274.6068++
	K430	22.7477	28.2151	23.2185	31.7195	25.7073	30.4423	21.2894	37.7647		26.4752	28.8009	0.249006	n.s.		R.GNDGATGAAGPPGPTGPAGPPGFPGAVGAK.G [323, 352]	850.0736+++
	K505	16.7003	9.95492	12.6506	11.8235	19.4239	11.0921	4.17852	21.5382		12.7823	14.0582	0.760712	n.s.		R.GNDGATGAAGPPGPTGPAGPPGFPGAVGAK.G [323, 352]	850.0736+++
	K538	8.27868	7.77566	7.35982	9.96234	10.4573	8.48178	6.95673	13.2747		8.34412	9.79262	0.173253	n.s.		R.GNDGATGAAGPPGPTGPAGPPGFPGAVGAK.G [323, 352]	1282.6042++
	K742	36.4691	48.7602	39.3433	51.1853	29.6512	51.4814	31.8482	44.2951		43.9395	39.319	0.155091	n.s.		R.GNDGATGAAGPPGPTGPAGPPGFPGAVGAK.G [323, 352]	855.4052+++
	K781	35.3725	32.5048	30.4259	38.4572	40.4262	36.1497	29.0826	52.2044		34.1901	39.4657	0.191413	n.s.		R.GNDGATGAAGPPGPTGPAGPPGFPGAVGAK.G [323, 352]	860.7369+++
	K862	27.5206	38.1984	26.9766	29.7333	12.8258	36.3357	16.1997	17.0288		30.6072	20.5975	0.038056	*		R.GEPGPPGPAGAAGPAGNPGADGQPGAK.G [371, 397]	767.3561+++
	K934	51.8506	49.1175	46.6023	58.476	52.7506	55.3291	38.8752	73.8375		51.5116	55.1981	0.501132	n.s.		R.GEPGPPGPAGAAGPAGNPGADGQPGAK.G [371, 397]	767.3561+++
COL1A2	K498	26.7656	36.588	24.5426	26.3562	29.592	33.8022	21.4708	41.3794		28.5631	31.5611	0.528413	n.s.		R.GEPGPPGPAGAAGPAGNPGADGQPGAK.G [371, 397]	772.6878+++
	K846	51.5496	44.1174	42.7619	57.1161	58.3906	49.0772	43.443	74.0153		48.8862	56.2315	0.122665	n.s.		R.GEPGPPGPAGAAGPAGNPGADGQPGAK.G [371, 397]	772.6878+++
																R.GEPGPPGPAGAAGPAGNPGADGQPGAK.G [371, 397]	772.6878+++
																R.GEPGPPGPAGAAGPAGNPGADGQPGAK.G [371, 397]	772.6878+++
																R.GEPGPPGPAGAAGPAGNPGADGQPGAK.G [371, 397]	778.0194+++		Mixture in MS1 spectrum
																R.GEPGPPGPAGAAGPAGNPGADGQPGAK.G [371, 397]	778.0194+++
																R.GPSGPQGPGGPPGPK.G [416, 430]	643.8280++
																R.GPSGPQGPGGPPGPK.G [416, 430]	651.8255++
																R.GPSGPQGPGGPPGPK.G [416, 430]	659.8229++
																R.GPSGPQGPGGPPGPK.G [416, 430]	659.8229++
																R.GFPGADGVAGPK.G [494, 505]	544.7722++
																R.GFPGADGVAGPK.G [494, 505]	552.7696++
																K.GSPGEAGRPGEAGLPGAK.G [521, 538]	828.4028++
																K.GSPGEAGRPGEAGLPGAK.G [521, 538]	552.6043+++
																K.GSPGEAGRPGEAGLPGAK.G [521, 538]	836.4003++
																K.GSPGEAGRPGEAGLPGAK.G [521, 538]	557.9359+++
																R.GAAGLPGPK.G [734, 742]	392.2216++
																R.GAAGLPGPK.G [734, 742]	400.2191++
																R.GAAGLPGPK(Gal)GDR.G [734, 745] (missed 1)	430.5492+++
																R.GAAGLPGPK(GalGlu)GDR.G [734, 745] (missed 1)	484.5669+++
																R.GLTGPIGPPGPAGAPGDK.G [764, 781]	779.9148++
																R.GLTGPIGPPGPAGAPGDK.G [764, 781]	787.9123++
																R.GLTGPIGPPGPAGAPGDK.G [764, 781]	795.9097++
																R.GLTGPIGPPGPAGAPGDK.G [764, 781]	795.9097++
																R.GLTGPIGPPGPAGAPGDK.G [764, 781]	795.9097++
																R.GLTGPIGPPGPAGAPGDK.G [764, 781]	803.9072++
																R.GLTGPIGPPGPAGAPGDK.G [764, 781]	803.9072++
																R.GLTGPIGPPGPAGAPGDK.G [764, 781]	811.9047++
																R.GLTGPIGPPGPAGAPGDKGESGPSGPAGPTGAR.G [764, 796] (missed 1)	957.1407+++
																R.GLTGPIGPPGPAGAPGDKGESGPSGPAGPTGAR.G [764, 796] (missed 1)	957.1407+++
																R.GLTGPIGPPGPAGAPGDKGESGPSGPAGPTGAR.G [764, 796] (missed 1)	962.4723+++
																K.GDAGPPGPAGPAGPPGPIGNVGAPGAK.G [836, 862]	755.7135+++
																K.GDAGPPGPAGPAGPPGPIGNVGAPGAK.G [836, 862]	1141.0640++
																K.GDAGPPGPAGPAGPPGPIGNVGAPGAK.G [836, 862]	761.0451+++
																K.GDAGPPGPAGPAGPPGPIGNVGAPGAK.G [836, 862]	766.3767+++
																K.GDAGPPGPAGPAGPPGPIGNVGAPGAK(GalGlu)GAR.G [836, 865] (missed 1)	953.1369+++
																K.GDAGPPGPAGPAGPPGPIGNVGAPGAK(GalGlu)GAR.G [836, 865] (missed 1)	958.4686+++
																K.GDAGPPGPAGPAGPPGPIGNVGAPGAK(GalGlu)GAR.G [836, 865] (missed 1)	963.8002+++
																K.GDAGPPGPAGPAGPPGPIGNVGAPGAK(Gal)GAR.G [836, 865] (missed 1)	909.7826+++
																K.GDAGPPGPAGPAGPPGPIGNVGAPGAK(GalGlu)GAR.G [836, 865] (missed 1)	963.8002+++
																K.GDAGPPGPAGPAGPPGPIGNVGAPGAK(Gal)GAR.G [836, 865] (missed 1)	915.1142+++
																K.GDAGPPGPAGPAGPPGPIGNVGAPGAK(GalGlu)GAR.G [836, 865] (missed 1)	969.1319+++
																R.GETGPAGRPGEVGPPGPPGPAGEK.G [911, 934]	734.0258+++
																R.GETGPAGRPGEVGPPGPPGPAGEK.G [911, 934]	739.3575+++
																R.GETGPAGRPGEVGPPGPPGPAGEK.G [911, 934]	744.6891+++
																R.GETGPAGRPGEVGPPGPPGPAGEK.G [911, 934]	750.0207+++
																R.GEPGNIGFPGPK.G [487, 498]	601.2960++
																R.GEPGNIGFPGPK.G [487, 498]	609.2935++
																R.TGEVGAVGPPGFAGEK.G [831, 846]	744.8701++
																R.TGEVGAVGPPGFAGEK.G [831, 846]	752.8675++

## Sheet: (5) K microheterogeneity
		P3H1 kd1	P3H1 kd2	P3H1 kd3	P3H1 kd4	P3H1 scr1	P3H1 scr2	P3H1 scr3	P3H1 scr4		mean (kd)	mean (scr)	p-value			Peptides included in analysis	mass-charge
COL1A1	K742	45.1945	41.6827	46.5672	37.9089	45.9719	37.647	52.8114	26.7064		42.8383	40.7842	0.613908	n.s.		R.GAAGLPGPK.G [734, 742]	392.2216++
	K742 (OH)	36.4691	48.7602	39.3433	51.1853	29.6512	51.4814	31.8482	44.2951		43.9395	39.319	0.155091	n.s.		R.GAAGLPGPK.G [734, 742]	400.2191++
	K742 (Gal)	7.23557	6.22846	7.01881	6.56044	9.20212	6.70894	4.9399	10.196		6.76082	7.76173	0.469729	n.s.		R.GAAGLPGPK(Gal)GDR.G [734, 745] (missed 1)	430.5492+++
	K742 (GalGlu)	11.1008	3.3286	7.07064	4.34533	15.1747	4.16269	10.4005	18.8025		6.46135	12.1351	0.154695	n.s.		R.GAAGLPGPK(GalGlu)GDR.G [734, 745] (missed 1)	484.5669+++
	K862	22.732	27.96	31.6898	18.962	21.1864	32.1566	30.9774	11.0288		25.3359	23.8373	0.591689	n.s.		K.GDAGPPGPAGPAGPPGPIGNVGAPGAK.G [836, 862]	755.7135+++
	K862 (OH)	27.5206	38.1984	26.9766	29.7333	12.8258	36.3357	16.1997	17.0288		30.6072	20.5975	0.038056	*		K.GDAGPPGPAGPAGPPGPIGNVGAPGAK.G [836, 862]	1141.0640++
	K862 (Gal)	15.6667	18.6566	17.2602	26.3944	10.0889	17.5923	11.7435	16.5392		19.4945	13.991	0.053743	*		K.GDAGPPGPAGPAGPPGPIGNVGAPGAK.G [836, 862]	761.0451+++
	K862 (GalGlu)	34.0808	15.185	24.0734	24.9104	55.899	13.9154	41.0794	55.4031		24.5624	41.5742	0.085141	*		K.GDAGPPGPAGPAGPPGPIGNVGAPGAK.G [836, 862]	766.3767+++
																K.GDAGPPGPAGPAGPPGPIGNVGAPGAK(GalGlu)GAR.G [836, 865] (missed 1)	953.1369+++
																K.GDAGPPGPAGPAGPPGPIGNVGAPGAK(GalGlu)GAR.G [836, 865] (missed 1)	958.4686+++
																K.GDAGPPGPAGPAGPPGPIGNVGAPGAK(GalGlu)GAR.G [836, 865] (missed 1)	963.8002+++
																K.GDAGPPGPAGPAGPPGPIGNVGAPGAK(Gal)GAR.G [836, 865] (missed 1)	909.7826+++
																K.GDAGPPGPAGPAGPPGPIGNVGAPGAK(GalGlu)GAR.G [836, 865] (missed 1)	963.8002+++
																K.GDAGPPGPAGPAGPPGPIGNVGAPGAK(Gal)GAR.G [836, 865] (missed 1)	915.1142+++
																K.GDAGPPGPAGPAGPPGPIGNVGAPGAK(GalGlu)GAR.G [836, 865] (missed 1)	969.1319+++
